# Supplementary material for: Transcriptome-based network analysis reveals renal cell type-specific dysregulation of hypoxia-associated transcripts
Source: Sci Rep. 2017 Aug 17;7:8576. doi: 10.1038/s41598-017-08492-y (PMC5561250; doi:10.1038/s41598-017-08492-y)
Supplement: Supplementary file 2 — Supplementary Table_1_2_3_4_5_6_7_8_9 [file 41598_2017_8492_MOESM2_ESM.xlsx]

## Sheet: Supplmenatary Table 1
Supplementary Table 1
Gender-specific Spearman Correlation Analysis for selected HIF-target genes with eGFR
Bold: ІρІ > 0.4, adjusted p<0.05; White: 0.4 > ІρІ > 0.3, adjusted p<0.05.
	Glomerular Samples		eGFR (Glom, all)	eGFR (Glom, female)	eGFR (Glom, male)
	Entrez Gene ID	Gene Symbol	ρ	ρ	ρ
	5209	PFKFB3	-0.441357	-0.379207	-0.525796
	3091	HIF1A	-0.401878	-0.40884	-0.390076
	3689	ITGB2	-0.345647	-0.326286	-0.377647
	7852	CXCR4	-0.3335	-0.34	-0.3611
	54541	DDIT4	-0.356418	-0.380016	-0.336413
	5054	SERPINE1	-0.380032	-0.445641	-0.310734
	7037	TFRC	-0.368329	-0.404244	-0.306005
	10397	NDRG1	0.340941	0.396022	0.310777
	7490	WT1	0.338214	0.352089	0.323275
	3484	IGFBP1	-0.382942	-0.519647
	3486	IGFBP3	-0.383149	-0.515933
	2023	ENO1	-0.35558	-0.491445
	79365	BHLHE41	-0.334777	-0.474992
	2597	GAPDH	-0.321454	-0.417742
	5366	PMAIP1	-0.315648	-0.322774
	4015	LOX	0.338571	0.487622
	4017	LOXL2	-0.390045		-0.51967
	4170	MCL1	-0.313871		-0.396955
	8553	BHLHE40		-0.336481
	1356	CP		-0.307311
	51129	ANGPTL4			-0.380094
	1559	CYP2C9			0.414576
	2235	FECH
	2878	GPX3			0.327259
	3952	LEP			0.374178
	Tubular Samples		eGFR (Tub, all)	eGFR (Tub, female)	eGFR (Tub, male)
	Entrez Gene ID	Gene Symbol	ρ	ρ	ρ
	7852	CXCR4	-0.504237	-0.457342	-0.532049
	3689	ITGB2	-0.510953	-0.490272	-0.522956
	4233	MET	-0.445118	-0.45088	-0.444504
	5209	PFKFB3	-0.438261	-0.46001	-0.411794
	1906	EDN1	-0.48516	-0.56945	-0.402911
	3091	HIF1A	-0.484162	-0.589366	-0.395824
	2023	ENO1	-0.372337	-0.372955	-0.395067
	4170	MCL1	-0.470768	-0.564251	-0.36813
	79365	BHLHE41	-0.424159	-0.554349	-0.311889
	10397	NDRG1	0.448767	0.554109	0.347544
	2235	FECH	0.376127	0.312065	0.403761
	664	BNIP3	0.488828	0.479852	0.503968
	7422	VEGFA	0.578706	0.644199	0.517045
	9429	ABCG2	0.57883	0.558624	0.600994
	4601	MXI1	0.50804	0.362194	0.639944
	7184	HSP90B1	-0.378263	-0.575038
	5366	PMAIP1	-0.30978	-0.365039
	1356	CP	-0.316998	-0.334853
	10370	CITED2	0.325348	0.411146
	4878	NPPA	0.338036	0.422199
	6095	RORA	0.418073		0.56284
	226	ALDOA	-0.365544		-0.446628
	4017	LOXL2	-0.323169		-0.426318
	26355	FAM162A	0.30404		0.341495
	54541	DDIT4		-0.322839
	153	ADRB1		0.300633
	23030	KDM4B		0.306437
	768	CA9		0.309561
	5536	PPP5C		0.312596
	2056	EPO		0.320727
	8500	PPFIA1		0.324485
	5045	FURIN		0.325267
	7015	TERT		0.346184
	81855	SFXN3		0.351217
	4843	NOS2		0.364723
	5105	PCK1		0.368555
	5211	PFKL		0.374056
	4846	NOS3		0.401624
	2878	GPX3			0.429711
	7033	TFF3			-0.404101
	4907	NT5E			0.40299
	2022	ENG			-0.381747
	5054	SERPINE1			-0.350174
	3708	ITPR1			0.344526

## Sheet: Supplmenatary Table 2
Supplementary Table 2
Gene expression profiles of AB81 and HK-2 cells. Shown are the genes, which under hypoxia, had a significant Fold Change > 1.5 or < 0.667. In podocytes (AB81), 780 genes (FC>1.5, q <5%) were significantly up- and 865 genes (FC<0.667, q<5%) significantly downregulated, while HK-2 microarrays displayed significant upregulation of 569 genes (Fold Change (FC)>1.5, q <5%) and downregulation of 117 gen…
bold: q-value < 5%		N=Normoxia; H=Hypoxia
italic: q-value > 5%		wt=wild type, HIF1kd: HIF1a knockdown, HIF2kd: HIF2a knockdown, HIF1+2kd: double knockdown (HIF1a and HIF2a)
white numbers: FC > 2 or < 0.5
Podocytes (AB81)			Comparsion to Normoxia (wt)					Comparsion to Hypoxia (wt)
			AB81_H (wt)_vs_N (wt)	AB81_H (HIF1kd)_vs_N (wt)	AB81_H (HIF2kd)_vs_N (wt)	AB81_H (HIF1+2kd)_vs_N (wt)		AB81_H (HIF1kd)_vs_H (wt)	AB81_H (HIF2kd)_vs_H (wt)	AB81_H (HIF1+2kd)_vs_H (wt)
Entrez Gene ID	Gene Symbol	Gene Title	Fold change	Fold change	Fold change	Fold change		Fold change	Fold change	Fold change
83953	FCAMR	Fc receptor, IgA, IgM, high affinity	0.103852	0.0374535	0.339392	0.0659371		0.360644	3.26805	0.634917
7412	VCAM1	vascular cell adhesion molecule 1	0.150998	0.225998	0.297818	0.0652529		1.49669	1.97232	0.432143
3456	IFNB1	interferon, beta 1, fibroblast	0.170256	0.321721	0.0578663	0.0592652		1.88963	0.339878	0.348095
3627	CXCL10	chemokine (C-X-C motif) ligand 10	0.189355	0.855783	0.0244264	0.0589471		4.51947	0.128998	0.311305
1545	CYP1B1	cytochrome P450, family 1, subfamily B, polypeptide 1	0.18954	0.190908	1.18821	0.903924		1.00722	6.26891	4.76904
90865	IL33	interleukin 33	0.196028	0.151218	0.218831	0.151571		0.771409	1.11633	0.773212
26529	OR12D2	olfactory receptor, family 12, subfamily D, member 2	0.20069	0.16764	0.449764	0.194202		0.835319	2.24109	0.967669
10537	UBD	ubiquitin D	0.208275	0.10825	0.468666	0.368232		0.519743	2.25022	1.76801
10628	TXNIP	thioredoxin interacting protein	0.229931	0.174514	0.435541	0.145696		0.758985	1.89422	0.63365
25878	MXRA5	matrix-remodelling associated 5	0.231613	0.341093	0.739064	0.279362		1.47269	3.19095	1.20616
5055	SERPINB2	serpin peptidase inhibitor, clade B (ovalbumin), member 2	0.242839	0.188349	0.0469517	0.10472		0.775613	0.193345	0.431233
6373	CXCL11	chemokine (C-X-C motif) ligand 11	0.248647	0.840527	0.11112	0.142202		3.3804	0.4469	0.571903
1543	CYP1A1	cytochrome P450, family 1, subfamily A, polypeptide 1	0.25646	0.158759	0.458635	0.338966		0.619041	1.78833	1.32171
54682	MANSC1	MANSC domain containing 1	0.265403	0.328009	0.603493	0.465571		1.23589	2.27388	1.75421
400759	GBP1P1	guanylate binding protein 1, interferon-inducible pseudogene 1	0.267123	0.45726	0.0995027	0.0799596		1.7118	0.372498	0.299336
153684	LOC153684	uncharacterized LOC153684	0.276205	0.536982	0.587973	0.960642		1.94415	2.12876	3.47801
91543	RSAD2	radical S-adenosyl methionine domain containing 2	0.278997	1.82045	0.0192487	0.0293401		6.52497	0.0689922	0.105163
2444	FRK	fyn-related kinase	0.287736	0.304341	0.905903	1.35087		1.05771	3.14838	4.6948
116071	BATF2	basic leucine zipper transcription factor, ATF-like 2	0.296494	0.649571	0.0470849	0.0681009		2.19084	0.158805	0.229687
80117	ARL14	ADP-ribosylation factor-like 14	0.300775	0.38731	0.295589	0.230638		1.28771	0.98276	0.766814
58503	PROL1	proline rich, lacrimal 1	0.302846	0.330741	0.16024	0.153091		1.09211	0.529113	0.505508
5608	MAP2K6	mitogen-activated protein kinase kinase 6	0.307024	0.185698	0.40587	0.202331		0.604831	1.32195	0.659006
164312	LRRN4	leucine rich repeat neuronal 4	0.307565	0.498326	0.386113	0.482891		1.62023	1.25539	1.57004
3091	HIF1A	hypoxia inducible factor 1, alpha subunit (basic helix-loop-helix transcription factor)	0.309383	0.154067	0.656683	0.42289		0.49798	2.12256	1.36688
7130	TNFAIP6	tumor necrosis factor, alpha-induced protein 6	0.310757	0.17797	0.524329	0.246891		0.5727	1.68727	0.794482
4982	TNFRSF11B	tumor necrosis factor receptor superfamily, member 11b	0.32013	0.252797	0.447947	0.203582		0.78967	1.39927	0.635936
51473	DCDC2	doublecortin domain containing 2	0.326716	0.485683	1.14415	0.992053		1.48656	3.50198	3.03644
9982	FGFBP1	fibroblast growth factor binding protein 1	0.326892	0.413469	0.600745	0.274409		1.26485	1.83775	0.839447
65997	RASL11B	RAS-like, family 11, member B	0.329675	0.500158	0.666275	0.950814		1.51712	2.02101	2.8841
401093	MBNL1-AS1	MBNL1 antisense RNA 1	0.330357	0.495824	0.854985	1.48066		1.50087	2.58806	4.482
6356	CCL11	chemokine (C-C motif) ligand 11	0.332339	0.220447	0.391356	0.943485		0.66332	1.17758	2.83893
10161	LPAR6	lysophosphatidic acid receptor 6	0.332382	0.248842	0.372523	0.247027		0.748663	1.12077	0.743203
6354	CCL7	chemokine (C-C motif) ligand 7	0.337589	0.196359	0.300169	0.370109		0.581651	0.889156	1.09633
202299	C5orf27	chromosome 5 open reading frame 27	0.34065	0.324801	0.886744	1.10319		0.953473	2.60309	3.23847
4600	MX2	myxovirus (influenza virus) resistance 2 (mouse)	0.34243	0.788507	0.0453896	0.064996		2.30268	0.132551	0.189808
118980	SFXN2	sideroflexin 2	0.342562	0.471483	0.779311	0.801473		1.37634	2.27495	2.33965
3399	ID3	inhibitor of DNA binding 3, dominant negative helix-loop-helix protein	0.345405	0.766826	0.668415	0.73105		2.22008	1.93517	2.1165
9935	MAFB	v-maf avian musculoaponeurotic fibrosarcoma oncogene homolog B	0.357883	0.287086	0.616831	0.387474		0.802177	1.72355	1.08268
100507086	DLG1-AS1	DLG1 antisense RNA 1	0.361695	0.338893	0.580216	0.412084		0.936958	1.60416	1.13931
216	ALDH1A1	aldehyde dehydrogenase 1 family, member A1	0.364423	0.149208	0.112248	0.119358		0.409435	0.308014	0.327526
114798	SLITRK1	SLIT and NTRK-like family, member 1	0.366948	0.399271	0.408999	0.497488		1.08809	1.1146	1.35575
196410	METTL7B	methyltransferase like 7B	0.369864	0.257648	0.451421	0.231436		0.696603	1.22051	0.625733
54674	LRRN3	leucine rich repeat neuronal 3	0.370081	0.458625	0.510862	0.257607		1.23926	1.38041	0.696083
374491	TPTE2P6	transmembrane phosphoinositide 3-phosphatase and tensin homolog 2 pseudogene 6	0.370489	0.359207	0.310468	0.180369		0.969548	0.837995	0.48684
4939	OAS2	2'-5'-oligoadenylate synthetase 2, 69/71kDa	0.374147	0.718715	0.0138041	0.0438606		1.92094	0.0368949	0.117228
81851	KRTAP1-1	keratin associated protein 1-1	0.374977	0.467889	0.282331	0.332475		1.24778	0.752929	0.886656
8613	PPAP2B	phosphatidic acid phosphatase type 2B	0.376451	0.369544	0.647079	0.73527		0.981653	1.71889	1.95316
11009	IL24	interleukin 24	0.38107	0.126677	0.730567	0.141801		0.332423	1.91714	0.372113
3045	HBD	hemoglobin, delta	0.381398	0.277061	0.694436	0.805041		0.726436	1.82076	2.11076
28984	RGCC	regulator of cell cycle	0.381431	0.507268	1.00903	0.910132		1.32991	2.64539	2.3861
3620	IDO1	indoleamine 2,3-dioxygenase 1	0.382731	1.21106	0.0846874	0.0978744		3.16426	0.221271	0.255726
403313	PPAPDC2	phosphatidic acid phosphatase type 2 domain containing 2	0.382828	0.538027	0.705112	0.877566		1.4054	1.84185	2.29232
5069	PAPPA	pregnancy-associated plasma protein A, pappalysin 1	0.383422	0.26914	0.400553	0.352964		0.701942	1.04468	0.920562
339929	LPP-AS2	LPP antisense RNA 2	0.384132	0.567832	0.881989	0.863555		1.47822	2.29606	2.24807
9508	ADAMTS3	ADAM metallopeptidase with thrombospondin type 1 motif, 3	0.384213	0.302462	0.954801	0.483959		0.787224	2.48508	1.25961
2921	CXCL3	chemokine (C-X-C motif) ligand 3	0.388529	0.329111	0.315452	0.522255		0.84707	0.811913	1.34418
4016	LOXL1	lysyl oxidase-like 1	0.388675	0.447078	0.826914	0.63338		1.15026	2.12752	1.62959
5142	PDE4B	phosphodiesterase 4B, cAMP-specific	0.390624	0.420527	0.419452	0.465973		1.07655	1.0738	1.19289
126823	KLHDC9	kelch domain containing 9	0.391739	0.510858	0.771917	1.0893		1.30408	1.97049	2.78068
9047	SH2D2A	SH2 domain containing 2A	0.392284	0.658773	1.00942	0.953837		1.67932	2.57319	2.4315
6351	CCL4	chemokine (C-C motif) ligand 4	0.392823	0.243174	0.470202	0.170368		0.619044	1.19698	0.433702
330	BIRC3	baculoviral IAP repeat containing 3	0.392992	0.413676	1.04292	1.00817		1.05263	2.6538	2.56537
253639	ZNF620	zinc finger protein 620	0.394529	0.416169	0.381453	0.383237		1.05485	0.966857	0.971379
54809	SAMD9	sterile alpha motif domain containing 9	0.395253	0.825206	0.0653785	0.09958		2.08779	0.165409	0.25194
130733	TMEM178A	transmembrane protein 178A	0.399368	0.241694	0.434517	0.224235		0.605192	1.08801	0.561473
129607	CMPK2	cytidine monophosphate (UMP-CMP) kinase 2, mitochondrial	0.400344	0.919328	0.0060812	0.0338491		2.29635	0.0151899	0.08455
79071	ELOVL6	ELOVL fatty acid elongase 6	0.400586	0.509755	1.22241	1.89001		1.27252	3.05155	4.71812
1278	COL1A2	collagen, type I, alpha 2	0.401328	0.108804	0.0730615	0.0762063		0.27111	0.182049	0.189885
9576	SPAG6	sperm associated antigen 6	0.403673	0.282814	0.284593	0.267506		0.700602	0.705009	0.662681
79413	ZBED2	zinc finger, BED-type containing 2	0.406027	1.25772	0.523428	1.10962		3.09762	1.28915	2.73287
92104	TTC30A	tetratricopeptide repeat domain 30A	0.407172	0.430144	1.38104	1.32067		1.05642	3.39179	3.24351
56892	C8orf4	chromosome 8 open reading frame 4	0.407178	0.122442	0.144101	0.0273527		0.300708	0.353903	0.0671762
196996	GRAMD2	GRAM domain containing 2	0.408686	0.892786	1.40238	1.70776		2.18452	3.43144	4.17865
8436	SDPR	serum deprivation response	0.41152	0.551246	0.53861	0.490261		1.33954	1.30883	1.19134
728819	LOC728819	hCG1645220	0.413442	0.538002	0.639882	0.546262		1.30127	1.54769	1.32125
6374	CXCL5	chemokine (C-X-C motif) ligand 5	0.413807	0.28516	1.08656	0.865998		0.689114	2.62577	2.09276
534	ATP6V1G2	ATPase, H+ transporting, lysosomal 13kDa, V1 subunit G2	0.415327	0.39293	0.523958	0.379336		0.946072	1.26155	0.913341
342897	NCCRP1	non-specific cytotoxic cell receptor protein 1 homolog (zebrafish)	0.417064	0.377043	0.821736	0.500792		0.904041	1.97029	1.20075
25842	ASF1A	anti-silencing function 1A histone chaperone	0.417337	0.604981	0.516367	0.50264		1.44962	1.23729	1.2044
440738	MAP1LC3C	microtubule-associated protein 1 light chain 3 gamma	0.418313	0.416539	1.01899	0.45937		0.995761	2.43596	1.09815
2920	CXCL2	chemokine (C-X-C motif) ligand 2	0.418861	0.481074	0.505127	0.591045		1.14853	1.20595	1.41108
54554	WDR5B	WD repeat domain 5B	0.421128	0.850122	0.682268	1.04923		2.01868	1.6201	2.49146
100507567	RAB11B-AS1	RAB11B antisense RNA 1	0.422067	0.508413	0.862502	0.758395		1.20458	2.04352	1.79686
5502	PPP1R1A	protein phosphatase 1, regulatory (inhibitor) subunit 1A	0.422725	0.189968	0.816141	0.27084		0.449388	1.93067	0.6407
24138	IFIT5	interferon-induced protein with tetratricopeptide repeats 5	0.422783	0.538636	0.188713	0.211143		1.27402	0.446358	0.499412
8837	CFLAR	CASP8 and FADD-like apoptosis regulator	0.422888	0.664198	0.505298	0.72054		1.57062	1.19487	1.70385
3433	IFIT2	interferon-induced protein with tetratricopeptide repeats 2	0.425525	0.634729	0.0586198	0.0572359		1.49164	0.137759	0.134506
79940	LINC00472	long intergenic non-protein coding RNA 472	0.427283	0.538137	0.428113	0.550636		1.25944	1.00194	1.28869
11227	GALNT5	UDP-N-acetyl-alpha-D-galactosamine:polypeptide N-acetylgalactosaminyltransferase 5 (GalNAc-T5)	0.433586	0.789575	1.01178	0.827084		1.82103	2.33351	1.90754
6347	CCL2	chemokine (C-C motif) ligand 2	0.434792	0.152374	0.610879	0.463708		0.350453	1.40499	1.06651
54677	CROT	carnitine O-octanoyltransferase	0.435091	0.461417	0.620153	0.952744		1.06051	1.42534	2.18976
90293	KLHL13	kelch-like family member 13	0.437108	0.375477	1.46772	1.20857		0.859003	3.35779	2.76493
55520	ELAC1	elaC ribonuclease Z 1	0.437318	1.11709	0.860125	1.46708		2.55441	1.96682	3.35472
285834	HCG22	HLA complex group 22 (non-protein coding)	0.438209	0.535125	1.04148	0.789266		1.22117	2.37668	1.80112
100132735	LOC100132735	uncharacterized LOC100132735	0.439015	0.358319	0.163718	0.07475		0.816189	0.372922	0.170268
10125	RASGRP1	RAS guanyl releasing protein 1 (calcium and DAG-regulated)	0.440135	0.59211	1.49853	2.05973		1.34529	3.40471	4.67976
219285	SAMD9L	sterile alpha motif domain containing 9-like	0.440898	0.785235	0.0920845	0.156063		1.78099	0.208857	0.353967
284825	LOC284825	uncharacterized LOC284825	0.445588	0.295021	0.515665	0.214999		0.662095	1.15727	0.482507
79411	GLB1L	galactosidase, beta 1-like	0.445598	0.696047	0.666875	1.07417		1.56205	1.49659	2.41063
29103	DNAJC15	DnaJ (Hsp40) homolog, subfamily C, member 15	0.446842	0.511839	0.532235	0.65548		1.14546	1.1911	1.46692
283416	C12orf61	chromosome 12 open reading frame 61	0.44783	0.498992	1.14823	0.813668		1.11424	2.564	1.81691
56925	LXN	latexin	0.45349	0.579137	0.666793	0.651264		1.27707	1.47036	1.43611
7098	TLR3	toll-like receptor 3	0.454029	0.593095	0.323575	0.232158		1.3063	0.712676	0.511328
143282	FGFBP3	fibroblast growth factor binding protein 3	0.4549	0.430293	0.67282	0.463883		0.945906	1.47905	1.01975
3109	HLA-DMB	major histocompatibility complex, class II, DM beta	0.456226	0.227835	0.524657	0.146028		0.499391	1.14999	0.320078
3112	HLA-DOB	major histocompatibility complex, class II, DO beta	0.456366	0.668874	0.212363	0.24958		1.46565	0.465336	0.546886
282566	LINC00515	long intergenic non-protein coding RNA 515	0.457299	0.577348	0.890015	1.04016		1.26252	1.94624	2.27457
340152	ZC3H12D	zinc finger CCCH-type containing 12D	0.458028	0.263292	0.907285	0.56411		0.574839	1.98085	1.23161
3553	IL1B	interleukin 1, beta	0.459794	0.359174	0.30792	0.401841		0.781163	0.669692	0.873959
6372	CXCL6	chemokine (C-X-C motif) ligand 6	0.460903	0.101837	0.996835	0.312418		0.220952	2.16279	0.67784
101927402	LOC101927402	uncharacterized LOC101927402	0.460994	0.724636	0.94112	1.39795		1.5719	2.0415	3.03247
55110	MAGOHB	mago-nashi homolog B (Drosophila)	0.462166	0.666564	0.774796	0.640007		1.44226	1.67644	1.3848
3773	KCNJ16	potassium inwardly-rectifying channel, subfamily J, member 16	0.465591	0.296373	1.55443	0.845157		0.636553	3.33861	1.81523
554206	LOC554206	leucine carboxyl methyltransferase 1 pseudogene	0.465753	0.377428	0.638994	0.570422		0.810359	1.37196	1.22473
10110	SGK2	serum/glucocorticoid regulated kinase 2	0.466085	0.304443	0.602966	0.465437		0.653192	1.29368	0.99861
83690	CRISPLD1	cysteine-rich secretory protein LCCL domain containing 1	0.466299	0.31326	0.358378	0.347895		0.671801	0.768559	0.746076
8638	OASL	2'-5'-oligoadenylate synthetase-like	0.466438	0.819381	0.0108442	0.0154202		1.75667	0.023249	0.0330594
353219	KAAG1	kidney associated antigen 1	0.466661	0.657107	1.19343	1.23411		1.4081	2.55739	2.64455
1950	EGF	epidermal growth factor	0.466724	0.372177	0.216148	0.093033		0.797425	0.463117	0.199332
54860	MS4A12	membrane-spanning 4-domains, subfamily A, member 12	0.467004	0.839304	0.210288	0.296155		1.79721	0.450292	0.634159
79178	THTPA	thiamine triphosphatase	0.467659	0.578463	0.709204	1.05814		1.23693	1.5165	2.26263
441046	GUSBP5	glucuronidase, beta pseudogene 5	0.468032	0.57994	0.837016	0.750791		1.2391	1.78837	1.60414
85443	DCLK3	doublecortin-like kinase 3	0.468317	0.459098	0.384261	0.382255		0.980316	0.820516	0.816231
113675	SDSL	serine dehydratase-like	0.46846	0.75616	0.615539	0.873054		1.61414	1.31396	1.86367
866	SERPINA6	serpin peptidase inhibitor, clade A (alpha-1 antiproteinase, antitrypsin), member 6	0.469682	0.315494	0.561829	1.13773		0.671718	1.19619	2.42234
10346	TRIM22	tripartite motif containing 22	0.469826	0.513672	0.592576	0.667951		1.09332	1.26127	1.4217
113277	TMEM106A	transmembrane protein 106A	0.471711	0.657594	0.730782	1.14052		1.39406	1.54922	2.41784
27283	TINAG	tubulointerstitial nephritis antigen	0.471789	0.356038	0.644576	0.518417		0.754654	1.36624	1.09883
283131	NEAT1	nuclear paraspeckle assembly transcript 1 (non-protein coding)	0.471816	0.450976	0.734692	0.895904		0.955828	1.55716	1.89884
79772	MCTP1	multiple C2 domains, transmembrane 1	0.473684	0.883968	1.07325	1.07836		1.86615	2.26575	2.27654
1008	CDH10	cadherin 10, type 2 (T2-cadherin)	0.47455	0.766605	0.861265	1.24508		1.61544	1.81491	2.6237
266977	GPR110	G protein-coupled receptor 110	0.475374	0.502317	0.977513	1.01075		1.05668	2.0563	2.12622
2766	GMPR	guanosine monophosphate reductase	0.475624	0.822054	0.110577	0.128906		1.72837	0.232488	0.271025
87178	PNPT1	polyribonucleotide nucleotidyltransferase 1	0.475897	0.768021	0.202476	0.235258		1.61384	0.425462	0.494345
51661	FKBP7	FK506 binding protein 7	0.476313	0.454139	0.351367	0.369		0.953447	0.737681	0.774701
2312	FLG	filaggrin	0.476413	0.309742	0.821051	0.168249		0.650154	1.7234	0.353159
132332	TMEM155	transmembrane protein 155	0.477243	0.495552	0.608303	0.584815		1.03836	1.27462	1.2254
7037	TFRC	transferrin receptor (p90, CD71)	0.480136	0.492809	1.0668	1.14829		1.0264	2.22186	2.39159
81575	APOLD1	apolipoprotein L domain containing 1	0.481055	0.533367	0.749468	0.670898		1.10874	1.55797	1.39464
3131	HLF	hepatic leukemia factor	0.481429	0.838127	0.879423	0.734644		1.74091	1.82669	1.52596
54830	NUP62CL	nucleoporin 62kDa C-terminal like	0.482108	0.554312	1.00568	0.963375		1.14977	2.08601	1.99826
93010	B3GNT7	UDP-GlcNAc:betaGal beta-1,3-N-acetylglucosaminyltransferase 7	0.48235	0.379008	0.672329	0.690835		0.785754	1.39386	1.43223
84513	PPAPDC1B	phosphatidic acid phosphatase type 2 domain containing 1B	0.483611	0.832012	0.892235	1.12383		1.72041	1.84494	2.32384
161582	DYX1C1	dyslexia susceptibility 1 candidate 1	0.483825	0.634207	0.701951	0.897277		1.31082	1.45084	1.85455
148753	FAM163A	family with sequence similarity 163, member A	0.484806	1.06467	0.924335	1.38257		2.19607	1.90661	2.85179
399694	SHC4	SHC (Src homology 2 domain containing) family, member 4	0.485473	0.64579	0.699508	1.07742		1.33023	1.44088	2.21932
5920	RARRES3	retinoic acid receptor responder (tazarotene induced) 3	0.486241	0.562693	0.363719	0.307885		1.15723	0.748023	0.633194
4316	MMP7	matrix metallopeptidase 7 (matrilysin, uterine)	0.486958	0.316365	0.943901	0.34744		0.649676	1.93836	0.713491
9615	GDA	guanine deaminase	0.488052	0.318257	0.656039	0.130667		0.652097	1.3442	0.267732
685	BTC	betacellulin	0.488291	0.435684	0.426779	0.447778		0.892262	0.874026	0.917031
645638	LOC645638	WDNM1-like pseudogene	0.488503	0.469338	0.447522	0.250052		0.960769	0.916109	0.511874
10886	NPFFR2	neuropeptide FF receptor 2	0.488743	0.352618	0.74021	0.90054		0.721479	1.51452	1.84256
81615	TMEM163	transmembrane protein 163	0.488819	0.250395	0.979431	0.701369		0.512245	2.00367	1.43482
93183	PIGM	phosphatidylinositol glycan anchor biosynthesis, class M	0.488888	0.537597	0.90026	0.914408		1.09963	1.84144	1.87038
101928100	LOC101928100	uncharacterized LOC101928100	0.489112	0.862925	1.18031	1.22931		1.76427	2.41318	2.51335
101927371	LOC101927371	uncharacterized LOC101927371	0.48919	0.76949	0.63769	0.595801		1.57299	1.30356	1.21793
1999	ELF3	E74-like factor 3 (ets domain transcription factor, epithelial-specific )	0.48953	0.326532	0.836633	0.575117		0.667032	1.70905	1.17483
3669	ISG20	interferon stimulated exonuclease gene 20kDa	0.489918	0.843597	0.0770378	0.0641465		1.72192	0.157247	0.130933
730102	LOC730102	quinone oxidoreductase-like protein 2 pseudogene	0.490282	0.647979	0.703389	0.992983		1.32164	1.43466	2.02533
2786	GNG4	guanine nucleotide binding protein (G protein), gamma 4	0.49115	0.320503	0.268181	0.514671		0.652555	0.546026	1.04789
285267	ZNF619	zinc finger protein 619	0.491298	0.839374	0.662638	0.751402		1.70848	1.34875	1.52942
10234	LRRC17	leucine rich repeat containing 17	0.492288	0.327181	0.59359	0.318018		0.664612	1.20578	0.646001
375287	RBM43	RNA binding motif protein 43	0.493412	0.78636	0.741558	0.893839		1.59372	1.50292	1.81155
80380	PDCD1LG2	programmed cell death 1 ligand 2	0.49386	0.592718	0.534413	0.606391		1.20018	1.08211	1.22786
145438	FRMD6-AS1	FRMD6 antisense RNA 1	0.495822	0.523953	0.869789	1.23272		1.05674	1.75424	2.48621
339535	LOC339535	uncharacterized LOC339535	0.496589	0.376091	1.27976	0.613461		0.757349	2.5771	1.23535
5552	SRGN	serglycin	0.497358	0.510054	0.116823	0.0312241		1.02553	0.234886	0.0627799
5734	PTGER4	prostaglandin E receptor 4 (subtype EP4)	0.497415	0.554736	0.97438	1.03246		1.11524	1.95889	2.07564
81035	COLEC12	collectin sub-family member 12	0.499584	0.715766	1.40047	0.76744		1.43273	2.80328	1.53616
80099	C7orf69	chromosome 7 open reading frame 69	0.500403	0.522153	0.325605	0.438952		1.04347	0.650686	0.877197
3604	TNFRSF9	tumor necrosis factor receptor superfamily, member 9	0.500796	0.344665	0.647759	0.577266		0.688235	1.29346	1.1527
3304	HSPA1B	heat shock 70kDa protein 1B	0.500846	0.473403	1.08391	0.897845		0.945207	2.16416	1.79266
8352	HIST1H3C	histone cluster 1, H3c	0.501071	0.522135	1.08798	0.764373		1.04204	2.17131	1.52548
3694	ITGB6	integrin, beta 6	0.501396	0.557093	0.76883	0.940646		1.11108	1.53338	1.87605
55170	PRMT6	protein arginine methyltransferase 6	0.503652	0.447547	1.0551	0.835513		0.888605	2.09489	1.65891
220965	FAM13C	family with sequence similarity 13, member C	0.503739	0.571501	1.99027	1.69315		1.13452	3.95099	3.36117
85444	LRRCC1	leucine rich repeat and coiled-coil centrosomal protein 1	0.504304	0.73135	0.560062	0.873507		1.45022	1.11057	1.73211
399512	SLC25A35	solute carrier family 25, member 35	0.504363	0.603657	0.765838	1.15967		1.19687	1.51843	2.29929
79174	CRELD2	cysteine-rich with EGF-like domains 2	0.504398	0.889941	0.752507	1.2522		1.76436	1.49189	2.48257
100996481	LOC100996481	DNA primase large subunit-like	0.505167	0.821409	0.618029	1.1573		1.62602	1.22342	2.29092
91947	ARRDC4	arrestin domain containing 4	0.505802	0.262619	0.832459	0.254667		0.519213	1.64582	0.503492
254394	MCM9	minichromosome maintenance complex component 9	0.506474	0.483362	0.90053	0.890179		0.954367	1.77804	1.7576
5196	PF4	platelet factor 4	0.508088	0.297615	0.518087	0.387991		0.585755	1.01968	0.76363
133022	TRAM1L1	translocation associated membrane protein 1-like 1	0.508354	0.518574	0.505617	0.615213		1.0201	0.994615	1.2102
327657	SERPINA9	serpin peptidase inhibitor, clade A (alpha-1 antiproteinase, antitrypsin), member 9	0.509422	0.351858	0.171637	0.401094		0.6907	0.336925	0.787352
129831	RBM45	RNA binding motif protein 45	0.509522	0.688095	0.870336	1.07651		1.35047	1.70814	2.11279
3224	HOXC8	homeobox C8	0.509559	0.55466	0.494213	0.534422		1.08851	0.969882	1.04879
10069	RWDD2B	RWD domain containing 2B	0.513586	0.675262	0.757947	0.91689		1.3148	1.47579	1.78527
8743	TNFSF10	tumor necrosis factor (ligand) superfamily, member 10	0.51401	0.542689	0.433899	0.438108		1.05579	0.844145	0.852334
101928725	LOC101928725	uncharacterized LOC101928725	0.514246	0.752044	1.04248	1.04905		1.46242	2.02721	2.03997
100128822	LINC01003	long intergenic non-protein coding RNA 1003	0.514369	0.644149	1.48047	1.40274		1.25231	2.87823	2.72711
51251	NT5C3A	5'-nucleotidase, cytosolic IIIA	0.5152	0.743635	0.213258	0.275579		1.44339	0.413933	0.534897
79669	C3orf52	chromosome 3 open reading frame 52	0.515238	0.765588	0.569539	0.968429		1.48589	1.10539	1.87958
4852	NPY	neuropeptide Y	0.516537	0.444007	0.354537	0.482771		0.859584	0.686374	0.934631
8790	FPGT	fucose-1-phosphate guanylyltransferase	0.517383	0.588169	0.871978	0.840394		1.13681	1.68536	1.62432
2043	EPHA4	EPH receptor A4	0.517685	0.62544	0.804647	0.822457		1.20815	1.55432	1.58872
1004	CDH6	cadherin 6, type 2, K-cadherin (fetal kidney)	0.518784	0.521796	0.873411	0.911856		1.00581	1.68357	1.75768
440712	C1orf186	chromosome 1 open reading frame 186	0.520291	0.790212	1.88108	2.38201		1.51879	3.61544	4.57823
5740	PTGIS	prostaglandin I2 (prostacyclin) synthase	0.521059	0.197319	0.595767	0.340989		0.378688	1.14338	0.654416
53630	BCMO1	beta-carotene 15,15'-monooxygenase 1	0.521084	0.608815	0.410126	0.390779		1.16836	0.787062	0.749935
1591	CYP24A1	cytochrome P450, family 24, subfamily A, polypeptide 1	0.521312	0.426688	0.998929	0.62577		0.81849	1.91619	1.20038
6514	SLC2A2	solute carrier family 2 (facilitated glucose transporter), member 2	0.521711	0.474751	0.405428	0.437845		0.909989	0.777112	0.839248
51633	OTUD6B	OTU domain containing 6B	0.522745	0.570298	0.8208	0.743548		1.09097	1.57017	1.42239
5698	PSMB9	proteasome (prosome, macropain) subunit, beta type, 9	0.523306	0.792472	0.202671	0.26193		1.51436	0.38729	0.500529
375189	PFN4	profilin family, member 4	0.523628	0.777601	1.19207	1.52473		1.48503	2.27656	2.91186
100288413	ERVMER34-1	endogenous retrovirus group MER34, member 1	0.523769	1.07278	1.1602	1.50718		2.04819	2.2151	2.87756
282890	ZNF311	zinc finger protein 311	0.523886	0.509642	0.535494	0.512036		0.97281	1.02216	0.97738
285943	HOXA-AS2	HOXA cluster antisense RNA 2	0.524992	0.473139	0.699067	0.611253		0.901232	1.33158	1.16431
54332	GDAP1	ganglioside induced differentiation associated protein 1	0.525381	0.669901	0.585227	0.880219		1.27508	1.11391	1.67539
643783	USP46-AS1	USP46 antisense RNA 1	0.525538	0.755753	1.13871	1.67896		1.43806	2.16675	3.19474
101927204	LOC101927204	uncharacterized LOC101927204	0.525594	0.557751	0.786745	0.848014		1.06118	1.49687	1.61344
3751	KCND2	potassium voltage-gated channel, Shal-related subfamily, member 2	0.525717	0.617516	1.4486	0.649973		1.17462	2.75547	1.23635
419	ART3	ADP-ribosyltransferase 3	0.526494	1.41838	1.3185	1.23942		2.69402	2.50431	2.35411
114769	CARD16	caspase recruitment domain family, member 16	0.52669	0.757041	0.0900594	0.0964977		1.43736	0.170991	0.183215
25994	HIGD1A	HIG1 hypoxia inducible domain family, member 1A	0.527742	0.647206	0.676793	0.800316		1.22637	1.28243	1.51649
728	C5AR1	complement component 5a receptor 1	0.528519	1.41596	0.671268	0.712589		2.67911	1.27009	1.34827
115362	GBP5	guanylate binding protein 5	0.529024	0.374334	0.114267	0.124914		0.707595	0.215996	0.236121
54502	RBM47	RNA binding motif protein 47	0.52974	0.436047	0.810274	0.502893		0.823135	1.52957	0.949321
85462	FHDC1	FH2 domain containing 1	0.529917	0.317778	1.27491	0.557429		0.599675	2.40586	1.05192
57822	GRHL3	grainyhead-like 3 (Drosophila)	0.530134	1.41502	1.39149	2.91505		2.66916	2.62478	5.49871
254887	ZDHHC23	zinc finger, DHHC-type containing 23	0.531064	0.89817	1.12903	2.31647		1.69127	2.12598	4.36193
7504	XK	X-linked Kx blood group (McLeod syndrome)	0.531387	0.86354	0.520733	0.541287		1.62507	0.97995	1.01863
85477	SCIN	scinderin	0.532065	0.576784	0.667651	0.43277		1.08405	1.25483	0.813378
3430	IFI35	interferon-induced protein 35	0.532564	0.714221	0.120356	0.226065		1.3411	0.225993	0.424484
1030	CDKN2B	cyclin-dependent kinase inhibitor 2B (p15, inhibits CDK4)	0.533419	0.435424	1.44732	1.39184		0.816288	2.71328	2.60928
89890	KBTBD6	kelch repeat and BTB (POZ) domain containing 6	0.533607	0.524578	0.867215	0.935164		0.983079	1.62519	1.75253
83448	PUS7L	pseudouridylate synthase 7 homolog (S. cerevisiae)-like	0.534376	0.885757	0.671304	0.718658		1.65755	1.25624	1.34486
4599	MX1	myxovirus (influenza virus) resistance 1, interferon-inducible protein p78 (mouse)	0.534638	0.883128	0.0455252	0.12549		1.65182	0.0851515	0.23472
9738	CCP110	centriolar coiled coil protein 110kDa	0.535688	0.582357	0.714802	0.660823		1.08712	1.33436	1.2336
7318	UBA7	ubiquitin-like modifier activating enzyme 7	0.536589	0.849363	0.308697	0.33912		1.58289	0.575295	0.631993
3776	KCNK2	potassium channel, subfamily K, member 2	0.536818	0.727621	0.600211	1.12283		1.35543	1.11809	2.09164
100128191	TMPO-AS1	TMPO antisense RNA 1	0.536836	0.571363	0.95877	1.08896		1.06432	1.78596	2.02848
2847	MCHR1	melanin-concentrating hormone receptor 1	0.537005	0.396555	1.71555	0.938975		0.738457	3.19467	1.74854
100128788	SRRM2-AS1	SRRM2 antisense RNA 1	0.537087	0.99471	1.57083	1.59372		1.85205	2.92471	2.96733
1801	DPH1	diphthamide biosynthesis 1	0.537162	0.927352	0.686857	0.943544		1.72639	1.27868	1.75653
139886	SPIN4	spindlin family, member 4	0.537344	0.59745	1.22034	1.53353		1.11186	2.27105	2.85391
51734	MSRB1	methionine sulfoxide reductase B1	0.537435	0.614562	0.758339	0.704077		1.14351	1.41103	1.31007
113802	HENMT1	HEN1 methyltransferase homolog 1 (Arabidopsis)	0.53747	0.49782	0.921073	0.696775		0.926228	1.71372	1.2964
6402	SELL	selectin L	0.537921	0.465428	0.366264	0.427629		0.865234	0.680889	0.794965
79098	C1orf116	chromosome 1 open reading frame 116	0.538316	0.713537	0.549478	0.307907		1.3255	1.02073	0.571982
1134	CHRNA1	cholinergic receptor, nicotinic, alpha 1 (muscle)	0.538502	0.193177	0.219702	0.10662		0.35873	0.407987	0.197993
1440	CSF3	colony stimulating factor 3 (granulocyte)	0.538826	0.458726	0.329467	0.653396		0.851344	0.611454	1.21263
3437	IFIT3	interferon-induced protein with tetratricopeptide repeats 3	0.539011	0.880803	0.0935387	0.193841		1.63411	0.173538	0.359623
25939	SAMHD1	SAM domain and HD domain 1	0.539772	0.739968	0.206762	0.369051		1.37089	0.383055	0.683716
100499467	LINC00673	long intergenic non-protein coding RNA 673	0.539833	0.477898	0.934847	0.744966		0.885271	1.73173	1.37999
84520	C14orf142	chromosome 14 open reading frame 142	0.5401	0.429394	0.749451	0.61915		0.795026	1.38761	1.14636
101927377	LOC101927377	uncharacterized LOC101927377	0.540176	0.562328	0.747266	0.933418		1.04101	1.38337	1.72799
6821	SUOX	sulfite oxidase	0.540696	0.642939	0.652807	0.705317		1.18909	1.20735	1.30446
6352	CCL5	chemokine (C-C motif) ligand 5	0.542068	1.87536	0.0597492	0.0808396		3.45963	0.110224	0.149132
57106	NAT14	N-acetyltransferase 14 (GCN5-related, putative)	0.543632	0.667071	0.735259	0.744795		1.22706	1.35249	1.37004
100289373	UBAC2-AS1	UBAC2 antisense RNA 1	0.543902	0.832964	0.786112	1.1078		1.53146	1.44532	2.03677
100506377	LINC00973	long intergenic non-protein coding RNA 973	0.543949	0.511386	1.02249	0.882444		0.940135	1.87975	1.62229
9111	NMI	N-myc (and STAT) interactor	0.544321	0.75475	0.353626	0.531373		1.38659	0.649665	0.976213
101928555	LOC101928555	uncharacterized LOC101928555	0.545235	0.836397	0.585866	0.623238		1.53401	1.07452	1.14306
730091	LINC00886	long intergenic non-protein coding RNA 886	0.545459	1.78438	1.60387	3.74965		3.27133	2.9404	6.87431
285154	CYP1B1-AS1	CYP1B1 antisense RNA 1	0.545475	0.759193	0.858428	0.68101		1.3918	1.57373	1.24847
9399	STOML1	stomatin (EPB72)-like 1	0.546144	0.691911	0.751742	0.897701		1.2669	1.37645	1.64371
117854	TRIM6	tripartite motif containing 6	0.546677	0.476972	0.98287	0.574403		0.872495	1.7979	1.05072
101926888	LOC101926888	uncharacterized LOC101926888	0.54697	0.735885	0.988458	1.24104		1.34538	1.80715	2.26893
27336	HTATSF1	HIV-1 Tat specific factor 1	0.546987	0.855518	0.974311	1.06193		1.56405	1.78123	1.94141
23150	FRMD4B	FERM domain containing 4B	0.547164	0.50628	1.20535	0.914842		0.925281	2.2029	1.67197
94274	PPP1R14A	protein phosphatase 1, regulatory (inhibitor) subunit 14A	0.547284	0.525477	0.464798	0.368669		0.960154	0.849281	0.673633
10964	IFI44L	interferon-induced protein 44-like	0.547386	0.741332	0.00503109	0.0126244		1.35431	0.00919113	0.0230631
79818	ZNF552	zinc finger protein 552	0.547737	0.458855	0.689162	0.609411		0.837729	1.2582	1.1126
79154	DHRS11	dehydrogenase/reductase (SDR family) member 11	0.548381	0.802964	0.991613	1.40929		1.46425	1.80826	2.56991
100507213	USP6NL-IT1	USP6NL intronic transcript 1 (non-protein coding)	0.548557	0.706716	0.860846	1.16544		1.28832	1.56929	2.12456
101927681	LOC101927681	5E5 antigen-like	0.548953	0.57834	0.664804	0.630559		1.05353	1.21104	1.14866
91351	DDX60L	DEAD (Asp-Glu-Ala-Asp) box polypeptide 60-like	0.549157	0.767207	0.25885	0.277993		1.39706	0.471359	0.506217
414328	IDNK	idnK, gluconokinase homolog (E. coli)	0.549228	1.13235	0.794476	1.34387		2.06171	1.44653	2.44684
6632	SNRPD1	small nuclear ribonucleoprotein D1 polypeptide 16kDa	0.549568	0.755829	0.63378	0.902569		1.37531	1.15323	1.64232
9211	LGI1	leucine-rich, glioma inactivated 1	0.55005	0.534968	0.539262	0.752337		0.972581	0.980388	1.36776
7096	TLR1	toll-like receptor 1	0.550532	0.506673	0.382807	0.204139		0.920334	0.695341	0.370803
8673	VAMP8	vesicle-associated membrane protein 8	0.55134	0.737322	0.912049	1.06614		1.33733	1.65424	1.93373
101928615	LOC101928615	uncharacterized LOC101928615	0.551539	0.604425	0.693415	0.642454		1.09589	1.25724	1.16484
197021	LCTL	lactase-like	0.551555	0.252248	0.272738	0.192709		0.457339	0.494489	0.349393
2069	EREG	epiregulin	0.551968	0.439876	0.340958	0.267505		0.796923	0.617714	0.484638
3306	HSPA2	heat shock 70kDa protein 2	0.552645	0.330217	0.630489	0.615939		0.597522	1.14086	1.11453
55793	FAM63A	family with sequence similarity 63, member A	0.553132	0.548091	0.858714	0.684646		0.990887	1.55246	1.23776
51726	DNAJB11	DnaJ (Hsp40) homolog, subfamily B, member 11	0.553349	0.854832	0.552027	0.754852		1.54483	0.997611	1.36415
8972	MGAM	maltase-glucoamylase (alpha-glucosidase)	0.553433	0.392934	0.232327	0.221187		0.709995	0.419793	0.399664
6271	S100A1	S100 calcium binding protein A1	0.553458	0.559692	0.688142	0.524881		1.01126	1.24335	0.948367
84223	IQCG	IQ motif containing G	0.554222	0.729693	0.595239	0.672896		1.31661	1.07401	1.21413
51084	CRYL1	crystallin, lambda 1	0.554536	0.6497	0.701096	0.853922		1.17161	1.26429	1.53988
84100	ARL6	ADP-ribosylation factor-like 6	0.554946	0.465398	0.690403	0.513286		0.838637	1.24409	0.924929
101928716	LOC101928716	uncharacterized LOC101928716	0.55496	0.507655	0.253078	0.214415		0.91476	0.45603	0.386361
494143	CHAC2	ChaC, cation transport regulator homolog 2 (E. coli)	0.555046	0.480233	0.576292	0.74429		0.865213	1.03828	1.34095
1962	EHHADH	enoyl-CoA, hydratase/3-hydroxyacyl CoA dehydrogenase	0.555493	0.510801	1.01058	1.04126		0.919546	1.81924	1.87448
5874	RAB27B	RAB27B, member RAS oncogene family	0.555682	0.763504	1.2927	1.78829		1.374	2.32633	3.21818
64850	ETNPPL	ethanolamine-phosphate phospho-lyase	0.55578	0.785443	0.409975	0.784365		1.41323	0.737656	1.41129
374659	HDDC3	HD domain containing 3	0.556061	0.600055	0.777946	0.782747		1.07912	1.39903	1.40766
91893	FDXACB1	ferredoxin-fold anticodon binding domain containing 1	0.556729	0.522503	0.680468	1.02818		0.938524	1.22226	1.84683
1728	NQO1	NAD(P)H dehydrogenase, quinone 1	0.556845	0.505715	0.463094	0.598002		0.908181	0.831639	1.07391
54509	RHOF	ras homolog family member F (in filopodia)	0.557407	0.568524	0.687726	0.459161		1.01994	1.2338	0.823746
100129794	SLC25A21-AS1	SLC25A21 antisense RNA 1	0.557765	0.766265	0.879557	0.926848		1.37381	1.57693	1.66172
1958	EGR1	early growth response 1	0.557947	0.646484	0.581331	0.459351		1.15868	1.04191	0.823288
51524	TMEM138	transmembrane protein 138	0.558146	0.686697	0.744773	0.876427		1.23032	1.33437	1.57025
9881	TRANK1	tetratricopeptide repeat and ankyrin repeat containing 1	0.558499	0.986477	0.326564	0.459567		1.7663	0.584718	0.82286
79962	DNAJC22	DnaJ (Hsp40) homolog, subfamily C, member 22	0.559489	0.604639	0.667206	0.510836		1.0807	1.19253	0.913041
144165	PRICKLE1	prickle homolog 1 (Drosophila)	0.559585	0.544199	0.893866	0.561739		0.972504	1.59737	1.00385
54675	CRLS1	cardiolipin synthase 1	0.559603	0.522482	0.850774	0.78905		0.933664	1.52032	1.41002
10673	TNFSF13B	tumor necrosis factor (ligand) superfamily, member 13b	0.560145	0.540908	0.239355	0.129553		0.965657	0.427309	0.231285
85465	EPT1	ethanolaminephosphotransferase 1 (CDP-ethanolamine-specific)	0.560879	0.612036	0.61261	0.65116		1.09121	1.09223	1.16096
93349	SP140L	SP140 nuclear body protein-like	0.560908	0.637331	0.469516	0.511479		1.13625	0.837064	0.911876
84277	DNAJC30	DnaJ (Hsp40) homolog, subfamily C, member 30	0.561449	0.709311	0.921631	0.907559		1.26336	1.64152	1.61646
7124	TNF	tumor necrosis factor	0.562404	0.769218	0.944955	2.13937		1.36773	1.68021	3.80397
134637	ADAT2	adenosine deaminase, tRNA-specific 2	0.562488	0.793678	0.56894	0.691315		1.41101	1.01147	1.22903
2650	GCNT1	glucosaminyl (N-acetyl) transferase 1, core 2	0.562579	0.845752	1.18679	0.898761		1.50335	2.10955	1.59757
8477	GPR65	G protein-coupled receptor 65	0.562899	0.545944	0.118304	0.115309		0.969879	0.210168	0.204848
3036	HAS1	hyaluronan synthase 1	0.564229	0.460281	0.60428	0.477105		0.81577	1.07098	0.845587
10166	SLC25A15	solute carrier family 25 (mitochondrial carrier; ornithine transporter) member 15	0.564489	0.843776	1.29914	1.71612		1.49476	2.30145	3.04013
125113	KRT222	keratin 222	0.564527	0.525007	0.395646	0.427649		0.929994	0.700845	0.757536
386618	KCTD4	potassium channel tetramerization domain containing 4	0.564921	0.664698	0.8403	0.503494		1.17662	1.48746	0.891265
100874253	LINC00853	long intergenic non-protein coding RNA 853	0.56521	0.681943	0.943603	0.949708		1.20653	1.66947	1.68028
283377	SPRYD4	SPRY domain containing 4	0.565455	0.57916	0.912549	0.770626		1.02424	1.61383	1.36284
10112	KIF20A	kinesin family member 20A	0.565685	0.636553	1.20918	1.36406		1.12528	2.13754	2.41135
84225	ZMYND15	zinc finger, MYND-type containing 15	0.565819	1.03659	0.895515	1.02557		1.83202	1.58269	1.81253
9547	CXCL14	chemokine (C-X-C motif) ligand 14	0.566112	0.643004	1.34564	0.745571		1.13582	2.37698	1.317
834	CASP1	caspase 1, apoptosis-related cysteine peptidase	0.566155	0.798479	0.268284	0.295947		1.41036	0.473871	0.522732
284098	PIGW	phosphatidylinositol glycan anchor biosynthesis, class W	0.566272	0.548959	1.13637	0.777613		0.969427	2.00676	1.37321
368	ABCC6	ATP-binding cassette, sub-family C (CFTR/MRP), member 6	0.566447	0.577624	0.674874	0.638281		1.01973	1.19142	1.12681
56261	GPCPD1	glycerophosphocholine phosphodiesterase GDE1 homolog (S. cerevisiae)	0.56687	0.720568	1.10953	1.74037		1.27113	1.95729	3.07014
29089	UBE2T	ubiquitin-conjugating enzyme E2T (putative)	0.566927	0.742026	0.625075	0.712532		1.30886	1.10257	1.25683
55612	FERMT1	fermitin family member 1	0.56693	0.804328	1.02011	1.06626		1.41874	1.79936	1.88076
2643	GCH1	GTP cyclohydrolase 1	0.567212	0.450618	0.688332	0.590483		0.794444	1.21354	1.04103
2012	EMP1	epithelial membrane protein 1	0.567744	0.840276	0.571892	0.45104		1.48003	1.00731	0.794442
81031	SLC2A10	solute carrier family 2 (facilitated glucose transporter), member 10	0.567847	1.0271	0.157793	0.137318		1.80876	0.277879	0.241823
169834	ZNF883	zinc finger protein 883	0.568114	0.522715	0.509369	0.564416		0.920089	0.896597	0.993492
92691	TMEM169	transmembrane protein 169	0.568386	0.551934	0.592217	0.682787		0.971054	1.04193	1.20127
54948	MRPL16	mitochondrial ribosomal protein L16	0.568499	0.845382	0.779707	0.962523		1.48704	1.37152	1.6931
352999	C6orf58	chromosome 6 open reading frame 58	0.56888	0.226952	0.254521	0.152781		0.398946	0.447407	0.268564
100289341	MAN1B1-AS1	MAN1B1 antisense RNA 1 (head to head)	0.569949	1.43277	1.16636	1.55853		2.51385	2.04643	2.73451
283080	C10orf126	chromosome 10 open reading frame 126	0.570016	0.388981	0.207176	0.188938		0.682404	0.363455	0.331461
26953	RANBP6	RAN binding protein 6	0.570449	0.70395	0.888114	1.04049		1.23403	1.55687	1.82399
4832	NME3	NME/NM23 nucleoside diphosphate kinase 3	0.570998	0.631919	0.938818	0.752548		1.10669	1.64417	1.31795
26166	RGS22	regulator of G-protein signaling 22	0.572095	1.06906	0.0955927	0.118228		1.86867	0.167092	0.206658
28988	DBNL	drebrin-like	0.572245	0.628328	1.10851	1.15494		1.098	1.93712	2.01826
158866	ZDHHC15	zinc finger, DHHC-type containing 15	0.572313	0.307812	0.370613	0.0905138		0.537839	0.64757	0.158154
202243	CCDC125	coiled-coil domain containing 125	0.572759	0.796704	0.970875	1.18672		1.39099	1.69508	2.07193
4692	NDN	necdin, melanoma antigen (MAGE) family member	0.572766	0.633123	0.410829	0.543443		1.10538	0.717272	0.948804
115811	IQCD	IQ motif containing D	0.572938	0.289398	1.01536	0.405312		0.505113	1.77219	0.707429
100506994	PTPRG-AS1	PTPRG antisense RNA 1	0.57306	0.736088	0.512211	0.866103		1.28449	0.893817	1.51136
7104	TM4SF4	transmembrane 4 L six family member 4	0.573173	0.420058	0.463428	0.651493		0.732863	0.80853	1.13664
11056	DDX52	DEAD (Asp-Glu-Ala-Asp) box polypeptide 52	0.57334	0.502752	0.922504	0.848893		0.876882	1.609	1.48061
92196	DAPL1	death associated protein-like 1	0.573366	0.689885	0.671875	0.608603		1.20322	1.17181	1.06146
134285	TMEM171	transmembrane protein 171	0.574447	0.511186	0.467535	0.571694		0.889875	0.813886	0.995206
4675	NAP1L3	nucleosome assembly protein 1-like 3	0.574769	0.879685	0.427816	0.35807		1.5305	0.744326	0.62298
57016	AKR1B10	aldo-keto reductase family 1, member B10 (aldose reductase)	0.574813	1.62185	1.82092	2.30552		2.82152	3.16785	4.0109
9388	LIPG	lipase, endothelial	0.575442	0.415919	3.6464	3.91196		0.722782	6.33668	6.79818
2846	LPAR4	lysophosphatidic acid receptor 4	0.575456	0.401694	0.410999	0.449795		0.698045	0.714214	0.781632
5357	PLS1	plastin 1	0.575632	0.382827	0.730467	0.668096		0.665056	1.26898	1.16063
5444	PON1	paraoxonase 1	0.576357	0.630219	0.534497	0.530276		1.09345	0.927373	0.920048
4752	NEK3	NIMA-related kinase 3	0.57724	1.00494	0.673201	0.992479		1.74094	1.16624	1.71935
3861	KRT14	keratin 14	0.577593	0.880229	1.28299	1.17532		1.52396	2.22127	2.03486
84816	RTN4IP1	reticulon 4 interacting protein 1	0.578595	0.849731	0.640072	0.754899		1.46861	1.10625	1.30471
10117	ENAM	enamelin	0.578724	0.395366	0.572042	0.385217		0.683169	0.988454	0.665632
2542	SLC37A4	solute carrier family 37 (glucose-6-phosphate transporter), member 4	0.578938	0.691435	0.851357	0.880431		1.19432	1.47055	1.52077
94234	FOXQ1	forkhead box Q1	0.579152	0.48757	1.09983	0.38283		0.84187	1.89904	0.661019
1809	DPYSL3	dihydropyrimidinase-like 3	0.579324	0.524131	0.812545	1.04496		0.904729	1.40257	1.80376
1589	CYP21A2	cytochrome P450, family 21, subfamily A, polypeptide 2	0.579458	0.670854	0.854368	0.763639		1.15773	1.47443	1.31785
1519	CTSO	cathepsin O	0.579475	0.641104	0.676844	0.609194		1.10635	1.16803	1.05128
11199	ANXA10	annexin A10	0.580214	0.359428	0.438974	0.300892		0.619474	0.756572	0.518589
54435	HCG4	HLA complex group 4 (non-protein coding)	0.580214	0.576261	0.812208	0.237099		0.993186	1.39984	0.408641
55061	SUSD4	sushi domain containing 4	0.580215	0.495728	1.36663	0.920462		0.854387	2.35539	1.58642
56122	PCDHB14	protocadherin beta 14	0.580357	0.872904	0.695842	0.921761		1.50408	1.19899	1.58827
266812	NAP1L5	nucleosome assembly protein 1-like 5	0.580679	0.426529	0.629821	0.420434		0.734535	1.08463	0.724038
79714	CCDC51	coiled-coil domain containing 51	0.58069	0.815266	0.918857	1.20278		1.40396	1.58235	2.0713
119392	SFR1	SWI5-dependent recombination repair 1	0.580812	0.518941	0.980631	0.82699		0.893475	1.68838	1.42385
9447	AIM2	absent in melanoma 2	0.580916	0.741576	0.300255	0.254003		1.27656	0.516865	0.437245
79694	MANEA	mannosidase, endo-alpha	0.580996	0.569348	0.663154	0.699379		0.979953	1.14141	1.20376
166824	RASSF6	Ras association (RalGDS/AF-6) domain family member 6	0.581096	0.626815	0.751317	0.645792		1.07868	1.29293	1.11133
345611	IRGM	immunity-related GTPase family, M	0.581657	1.74926	1.54028	2.00184		3.00738	2.64809	3.44161
100507297	TMEM44-AS1	TMEM44 antisense RNA 1	0.581731	1.09111	0.904625	1.41518		1.87562	1.55506	2.43271
84942	WDR73	WD repeat domain 73	0.58182	0.7429	0.718002	0.893806		1.27686	1.23406	1.53623
8503	PIK3R3	phosphoinositide-3-kinase, regulatory subunit 3 (gamma)	0.581856	0.665956	0.947178	0.91338		1.14454	1.62785	1.56977
6819	SULT1C2	sulfotransferase family, cytosolic, 1C, member 2	0.58193	0.502353	1.23028	0.497251		0.863252	2.11413	0.854485
55195	C14orf105	chromosome 14 open reading frame 105	0.582093	1.2148	1.98868	1.87465		2.08695	3.41642	3.22053
79931	TNIP3	TNFAIP3 interacting protein 3	0.582411	0.209536	0.22213	0.121087		0.359773	0.381397	0.207906
84265	POLR3GL	polymerase (RNA) III (DNA directed) polypeptide G (32kD)-like	0.583018	0.523091	0.734591	0.700542		0.897211	1.25998	1.20158
5341	PLEK	pleckstrin	0.583085	0.580149	0.783317	0.722333		0.994964	1.3434	1.23881
79738	BBS10	Bardet-Biedl syndrome 10	0.583295	0.5164	0.92849	0.791972		0.885314	1.5918	1.35776
64081	PBLD	phenazine biosynthesis-like protein domain containing	0.583477	0.817645	0.998212	0.88026		1.40133	1.7108	1.50864
1479	CSTF3	cleavage stimulation factor, 3' pre-RNA, subunit 3, 77kDa	0.583795	0.809721	0.78328	0.985639		1.387	1.3417	1.68833
23270	TSPYL4	TSPY-like 4	0.583895	0.542827	0.791109	0.734222		0.929666	1.35488	1.25746
898	CCNE1	cyclin E1	0.584214	0.830553	0.583711	0.701376		1.42166	0.99914	1.20055
101928934	LOC101928934	uncharacterized LOC101928934	0.584333	0.500019	0.459434	0.563744		0.855708	0.786253	0.964764
100506233	RAB30-AS1	RAB30 antisense RNA 1 (head to head)	0.584453	0.717973	0.957282	1.1798		1.22845	1.63791	2.01864
10769	PLK2	polo-like kinase 2	0.584493	0.630052	0.987128	0.813192		1.07795	1.68886	1.39128
255928	SYT14	synaptotagmin XIV	0.584699	0.492201	0.504573	0.677403		0.841802	0.862962	1.15855
8382	NME5	NME/NM23 family member 5	0.584716	0.508273	0.459701	0.286357		0.869265	0.786196	0.489737
120379	PIH1D2	PIH1 domain containing 2	0.584725	0.800892	0.767778	0.939755		1.36969	1.31306	1.60717
55840	EAF2	ELL associated factor 2	0.585024	0.725087	0.540592	0.650912		1.23942	0.924051	1.11262
29925	GMPPB	GDP-mannose pyrophosphorylase B	0.585511	0.783564	0.904208	1.14335		1.33826	1.54431	1.95274
151887	CCDC80	coiled-coil domain containing 80	0.585536	0.756689	0.693013	0.660103		1.2923	1.18355	1.12735
55359	STYK1	serine/threonine/tyrosine kinase 1	0.585574	0.617169	0.49987	0.490548		1.05396	0.853642	0.837722
124808	CCDC43	coiled-coil domain containing 43	0.58595	0.493332	0.849538	0.723935		0.841935	1.44985	1.23549
56898	BDH2	3-hydroxybutyrate dehydrogenase, type 2	0.585992	0.50916	0.69361	0.558932		0.868886	1.18365	0.953821
23376	UFL1	UFM1-specific ligase 1	0.586448	0.646792	1.14419	1.24444		1.1029	1.95105	2.122
9510	ADAMTS1	ADAM metallopeptidase with thrombospondin type 1 motif, 1	0.58656	0.785137	0.858905	0.97002		1.33854	1.46431	1.65374
55300	PI4K2B	phosphatidylinositol 4-kinase type 2 beta	0.586631	0.717098	0.801151	0.832728		1.2224	1.36568	1.41951
6505	SLC1A1	solute carrier family 1 (neuronal/epithelial high affinity glutamate transporter, system Xag), member 1	0.586662	0.840504	1.18911	1.41289		1.43269	2.02691	2.40836
5436	POLR2G	polymerase (RNA) II (DNA directed) polypeptide G	0.58671	0.745406	0.781305	1.0274		1.27048	1.33167	1.75112
728024	LOC728024	chromosome X open reading frame 56 pseudogene	0.586932	0.791856	0.533413	0.730212		1.34915	0.908816	1.24412
3212	HOXB2	homeobox B2	0.587047	0.61964	0.75029	0.746403		1.05552	1.27807	1.27145
221091	LRRN4CL	LRRN4 C-terminal like	0.587185	0.456279	0.43651	0.322924		0.777062	0.743396	0.549953
54962	TIPIN	TIMELESS interacting protein	0.587305	1.03741	0.550384	0.7585		1.76639	0.937136	1.29149
57733	GBA3	glucosidase, beta, acid 3	0.587518	0.467323	0.4766	0.309049		0.795418	0.81121	0.526024
100131211	TMEM194B	transmembrane protein 194B	0.587533	0.812819	0.631768	0.74506		1.38344	1.07529	1.26812
115361	GBP4	guanylate binding protein 4	0.587643	0.826201	0.136702	0.18805		1.40596	0.232627	0.320007
2357	FPR1	formyl peptide receptor 1	0.588647	0.178085	0.492049	0.18104		0.302533	0.835898	0.307553
541468	LURAP1	leucine rich adaptor protein 1	0.589069	0.446483	0.738375	0.571635		0.757947	1.25346	0.970403
23483	TGDS	TDP-glucose 4,6-dehydratase	0.589205	0.622996	0.83116	0.70097		1.05735	1.41065	1.18969
100129195	ZSCAN16-AS1	ZSCAN16 antisense RNA 1	0.589289	0.409877	0.82084	0.725088		0.695544	1.39293	1.23045
50506	DUOX2	dual oxidase 2	0.589371	0.517575	0.926496	0.44431		0.878182	1.57201	0.75387
6387	CXCL12	chemokine (C-X-C motif) ligand 12	0.589785	0.442879	0.860633	1.37042		0.750916	1.45923	2.32359
10247	HRSP12	heat-responsive protein 12	0.589888	0.547615	0.606229	0.671051		0.928337	1.0277	1.13759
8187	ZNF239	zinc finger protein 239	0.590204	0.992074	0.885248	1.61329		1.6809	1.4999	2.73345
79015	LOC79015	uncharacterized LOC79015	0.59067	0.954207	0.210539	0.208636		1.61547	0.356441	0.353219
388962	BOLA3	bolA family member 3	0.59073	0.894437	0.526073	0.731934		1.51412	0.890548	1.23903
27141	CIDEB	cell death-inducing DFFA-like effector b	0.59107	0.67344	0.894489	1.03847		1.13936	1.51334	1.75692
388389	CCDC103	coiled-coil domain containing 103	0.591225	0.519425	0.6943	0.565306		0.878557	1.17434	0.95616
100287015	LOC100287015	uncharacterized LOC100287015	0.591382	0.981323	0.803193	1.1266		1.65937	1.35816	1.90503
54847	SIDT1	SID1 transmembrane family, member 1	0.59185	0.782076	0.343157	0.406512		1.32141	0.579803	0.686849
29070	CCDC113	coiled-coil domain containing 113	0.591922	0.758131	0.668282	0.576312		1.2808	1.129	0.973628
9245	GCNT3	glucosaminyl (N-acetyl) transferase 3, mucin type	0.592002	0.42937	0.489622	0.372809		0.725284	0.827062	0.629743
101928707	LOC101928707	uncharacterized LOC101928707	0.592286	0.998055	1.06279	1.28618		1.68509	1.79439	2.17156
10327	AKR1A1	aldo-keto reductase family 1, member A1 (aldehyde reductase)	0.592951	0.64873	0.90535	0.950132		1.09407	1.52685	1.60238
2354	FOSB	FBJ murine osteosarcoma viral oncogene homolog B	0.593567	0.376288	0.348468	0.380977		0.633944	0.587075	0.641844
7142	TNP2	transition protein 2 (during histone to protamine replacement)	0.593596	0.900481	1.1716	1.16325		1.51699	1.97374	1.95966
3206	HOXA10	homeobox A10	0.593612	0.367616	0.766998	0.39414		0.619287	1.29209	0.663969
493861	EID3	EP300 interacting inhibitor of differentiation 3	0.593701	0.713732	0.748514	0.672974		1.20217	1.26076	1.13352
57103	C12orf5	chromosome 12 open reading frame 5	0.593855	0.765059	0.931725	0.986053		1.28829	1.56894	1.66043
9134	CCNE2	cyclin E2	0.594142	0.674645	0.88746	0.948803		1.13549	1.49368	1.59693
80006	TRAPPC13	trafficking protein particle complex 13	0.594403	0.581746	0.769103	0.701635		0.978706	1.29391	1.1804
51191	HERC5	HECT and RLD domain containing E3 ubiquitin protein ligase 5	0.594437	0.758119	0.140255	0.192132		1.27536	0.235946	0.323217
126820	WDR63	WD repeat domain 63	0.594882	1.21843	1.4648	2.64004		2.04819	2.46234	4.43792
84909	C9orf3	chromosome 9 open reading frame 3	0.59501	0.711221	0.647981	0.8605		1.19531	1.08903	1.4462
79642	ARSJ	arylsulfatase family, member J	0.595097	0.507974	0.626165	0.486179		0.853599	1.05221	0.816974
55825	PECR	peroxisomal trans-2-enoyl-CoA reductase	0.595455	0.809361	0.812053	1.02789		1.35923	1.36375	1.72623
51805	COQ3	coenzyme Q3 methyltransferase	0.595634	0.868552	0.732881	1.02536		1.4582	1.23042	1.72147
3373	HYAL1	hyaluronoglucosaminidase 1	0.596164	0.408483	0.442398	0.452119		0.685187	0.742074	0.75838
2591	GALNT3	UDP-N-acetyl-alpha-D-galactosamine:polypeptide N-acetylgalactosaminyltransferase 3 (GalNAc-T3)	0.596333	0.582805	0.624247	0.581008		0.977316	1.04681	0.974302
100144603	CHKB-AS1	CHKB antisense RNA 1 (head to head)	0.597099	1.00057	0.966905	1.61892		1.67571	1.61934	2.71132
152756	FAM218A	family with sequence similarity 218, member A	0.597475	0.62558	0.724907	0.667767		1.04704	1.21328	1.11765
11154	AP4S1	adaptor-related protein complex 4, sigma 1 subunit	0.597934	0.688594	0.748216	0.856641		1.15162	1.25134	1.43267
7108	TM7SF2	transmembrane 7 superfamily member 2	0.598045	0.524458	1.14403	1.76795		0.876954	1.91296	2.95622
1020	CDK5	cyclin-dependent kinase 5	0.598081	0.680316	0.790216	1.0936		1.1375	1.32125	1.82852
27242	TNFRSF21	tumor necrosis factor receptor superfamily, member 21	0.598243	0.538985	0.583364	0.629906		0.900948	0.97513	1.05293
123228	SENP8	SUMO/sentrin specific peptidase family member 8	0.598504	0.928103	1.10863	1.51915		1.5507	1.85234	2.53825
159371	SLC35G1	solute carrier family 35, member G1	0.598724	0.69582	0.587307	1.03102		1.16217	0.980932	1.72204
5686	PSMA5	proteasome (prosome, macropain) subunit, alpha type, 5	0.598938	0.599126	0.546773	0.616484		1.00031	0.912904	1.02929
7923	HSD17B8	hydroxysteroid (17-beta) dehydrogenase 8	0.599081	0.741165	1.23628	0.95594		1.23717	2.06362	1.59568
1528	CYB5A	cytochrome b5 type A (microsomal)	0.599194	0.497319	0.568704	0.553581		0.82998	0.949114	0.923875
153562	MARVELD2	MARVEL domain containing 2	0.599656	0.752322	0.902573	0.990355		1.25459	1.50515	1.65154
210	ALAD	aminolevulinate dehydratase	0.599861	0.717759	0.875082	0.937933		1.19654	1.45881	1.56358
9493	KIF23	kinesin family member 23	0.599892	0.936398	1.02446	1.66457		1.56094	1.70774	2.77478
10475	TRIM38	tripartite motif containing 38	0.600455	0.907058	0.326332	0.357831		1.51062	0.543474	0.595932
101559451	LOC101559451	uncharacterized LOC101559451	0.600517	0.787786	1.3447	1.2483		1.31185	2.23924	2.07872
995	CDC25C	cell division cycle 25C	0.600669	0.903398	0.809337	1.19256		1.50399	1.34739	1.98539
26586	CKAP2	cytoskeleton associated protein 2	0.600984	0.567879	1.05961	0.935303		0.944916	1.76313	1.55629
64108	RTP4	receptor (chemosensory) transporter protein 4	0.600994	0.921765	0.158438	0.135923		1.53373	0.263626	0.226163
4815	NINJ2	ninjurin 2	0.601055	0.746429	0.958652	0.760146		1.24187	1.59495	1.26469
84632	AFAP1L2	actin filament associated protein 1-like 2	0.602082	0.503188	0.902134	0.887986		0.835746	1.49836	1.47486
9	NAT1	N-acetyltransferase 1 (arylamine N-acetyltransferase)	0.602699	0.753459	0.71264	1.01291		1.25014	1.18241	1.68063
5701	PSMC2	proteasome (prosome, macropain) 26S subunit, ATPase, 2	0.603279	0.764346	0.83849	0.990852		1.26698	1.38989	1.64244
91624	NEXN	nexilin (F actin binding protein)	0.603499	0.677788	1.06396	1.2641		1.1231	1.76299	2.09462
54331	GNG2	guanine nucleotide binding protein (G protein), gamma 2	0.60414	0.489006	0.548944	0.881014		0.809425	0.908637	1.45829
148979	GLIS1	GLIS family zinc finger 1	0.604362	0.387909	1.01025	0.841126		0.64185	1.67161	1.39176
29760	BLNK	B-cell linker	0.604409	0.973417	5.44227	3.27295		1.61053	9.00428	5.41513
135886	WBSCR28	Williams-Beuren syndrome chromosome region 28	0.604457	0.484062	0.80914	0.81757		0.800822	1.33862	1.35257
23283	CSTF2T	cleavage stimulation factor, 3' pre-RNA, subunit 2, 64kDa, tau variant	0.604592	0.749325	0.882716	0.931332		1.23939	1.46002	1.54043
101927279	LOC101927279	uncharacterized LOC101927279	0.604831	0.646104	1.20447	2.07167		1.06824	1.99141	3.4252
51226	COPZ2	coatomer protein complex, subunit zeta 2	0.604879	0.959588	0.958667	1.00866		1.58641	1.58489	1.66754
871	SERPINH1	serpin peptidase inhibitor, clade H (heat shock protein 47), member 1, (collagen binding protein 1)	0.60528	0.46905	0.810599	0.572615		0.774931	1.33921	0.946032
79802	HHIPL2	HHIP-like 2	0.60549	0.436697	0.542223	0.277002		0.721229	0.895511	0.457484
51	ACOX1	acyl-CoA oxidase 1, palmitoyl	0.605498	0.665707	0.96886	1.226		1.09944	1.60011	2.02478
115004	MB21D1	Mab-21 domain containing 1	0.606049	0.888757	0.573743	1.50916		1.46648	0.946694	2.49016
221191	PRSS54	protease, serine, 54	0.60645	1.25222	0.739013	1.21424		2.06483	1.21859	2.0022
81691	LOC81691	exonuclease NEF-sp	0.606516	1.16555	1.20163	1.96389		1.92172	1.98119	3.23799
6564	SLC15A1	solute carrier family 15 (oligopeptide transporter), member 1	0.606623	0.472789	0.943975	0.684928		0.779378	1.55611	1.12908
79132	DHX58	DEXH (Asp-Glu-X-His) box polypeptide 58	0.607154	0.893554	0.180922	0.319591		1.47171	0.297984	0.526376
92935	MARS2	methionyl-tRNA synthetase 2, mitochondrial	0.607468	0.75899	0.554585	0.592535		1.24943	0.912945	0.975418
56243	KIAA1217	KIAA1217	0.607479	0.570106	0.970816	0.685692		0.938478	1.59811	1.12875
112817	HOGA1	4-hydroxy-2-oxoglutarate aldolase 1	0.607748	0.385687	0.69834	0.381197		0.634616	1.14906	0.627229
860	RUNX2	runt-related transcription factor 2	0.607794	0.411103	1.0532	0.703224		0.676385	1.73283	1.15701
55163	PNPO	pyridoxamine 5'-phosphate oxidase	0.608185	0.625298	0.897954	1.02068		1.02814	1.47645	1.67825
139221	MUM1L1	melanoma associated antigen (mutated) 1-like 1	0.608346	0.335211	0.27484	0.0953426		0.55102	0.451783	0.156724
1033	CDKN3	cyclin-dependent kinase inhibitor 3	0.608555	0.697944	0.655038	0.867925		1.14689	1.07638	1.42621
5832	ALDH18A1	aldehyde dehydrogenase 18 family, member A1	0.608657	0.509296	1.08076	0.720039		0.836753	1.77565	1.183
10826	FAXDC2	fatty acid hydroxylase domain containing 2	0.608666	0.587087	0.467454	0.239829		0.964547	0.767998	0.394024
81553	FAM49A	family with sequence similarity 49, member A	0.608693	0.699051	1.26707	1.13098		1.14845	2.08163	1.85804
100131564	LOC100131564	uncharacterized LOC100131564	0.608752	0.879983	1.02967	1.01063		1.44555	1.69145	1.66016
115207	KCTD12	potassium channel tetramerization domain containing 12	0.608755	0.687832	1.42775	1.32227		1.1299	2.34537	2.17209
84693	MCEE	methylmalonyl CoA epimerase	0.608846	0.77453	0.88498	0.995451		1.27213	1.45354	1.63498
80308	FLAD1	flavin adenine dinucleotide synthetase 1	0.608903	0.788466	0.608034	0.690692		1.2949	0.998572	1.13432
152816	C4orf26	chromosome 4 open reading frame 26	0.608931	0.391177	0.805197	0.468319		0.642399	1.32231	0.769084
25974	MMACHC	methylmalonic aciduria (cobalamin deficiency) cblC type, with homocystinuria	0.609088	0.602769	0.642555	0.801762		0.989625	1.05495	1.31633
63899	NSUN3	NOP2/Sun domain family, member 3	0.609333	0.869031	0.842876	1.05559		1.4262	1.38328	1.73237
10282	BET1	Bet1 golgi vesicular membrane trafficking protein	0.609594	0.614471	0.925672	0.737795		1.008	1.5185	1.21031
2289	FKBP5	FK506 binding protein 5	0.609598	0.922095	0.711296	1.00172		1.51263	1.16683	1.64325
6339	SCNN1D	sodium channel, non-voltage-gated 1, delta subunit	0.609671	0.684453	0.838468	0.937882		1.12266	1.37528	1.53834
572558	PGM5-AS1	PGM5 antisense RNA 1	0.609779	0.587607	0.669492	0.789848		0.963639	1.09793	1.2953
580	BARD1	BRCA1 associated RING domain 1	0.610109	0.948674	0.756977	0.997377		1.55492	1.24072	1.63475
285440	CYP4V2	cytochrome P450, family 4, subfamily V, polypeptide 2	0.610116	0.811415	0.595058	0.829726		1.32994	0.975319	1.35995
2539	G6PD	glucose-6-phosphate dehydrogenase	0.610227	0.674337	0.833198	1.27364		1.10506	1.36539	2.08715
4856	NOV	nephroblastoma overexpressed	0.610263	0.739017	0.85831	0.71381		1.21098	1.40646	1.16968
124637	CYB5D1	cytochrome b5 domain containing 1	0.61051	0.690886	1.15316	1.08542		1.13165	1.88884	1.77789
283481	FGF14-AS2	FGF14 antisense RNA 2	0.610752	0.707853	0.789985	0.918742		1.15899	1.29346	1.50428
60489	APOBEC3G	apolipoprotein B mRNA editing enzyme, catalytic polypeptide-like 3G	0.610762	0.904441	0.336537	0.56772		1.48084	0.551011	0.929528
10218	ANGPTL7	angiopoietin-like 7	0.610791	0.695318	2.48345	0.653641		1.13839	4.06596	1.07016
51126	NAA20	N(alpha)-acetyltransferase 20, NatB catalytic subunit	0.611098	0.747318	0.822697	0.866024		1.22291	1.34626	1.41716
400236	FOXN3-AS1	FOXN3 antisense RNA 1	0.611396	0.736217	0.993029	1.16217		1.20416	1.6242	1.90084
79075	DSCC1	DNA replication and sister chromatid cohesion 1	0.611569	1.1889	0.795256	1.56018		1.94401	1.30035	2.55111
3554	IL1R1	interleukin 1 receptor, type I	0.611782	0.446359	0.673474	0.723004		0.729605	1.10084	1.1818
80765	STARD5	StAR-related lipid transfer (START) domain containing 5	0.611921	0.821825	0.777535	0.762203		1.34303	1.27065	1.24559
55065	SLC52A1	solute carrier family 52 (riboflavin transporter), member 1	0.611994	1.12445	2.02834	3.0866		1.83735	3.31431	5.04351
10196	PRMT3	protein arginine methyltransferase 3	0.612083	0.539042	0.765933	0.970039		0.880668	1.25136	1.58482
2677	GGCX	gamma-glutamyl carboxylase	0.612335	0.608685	0.681374	0.533831		0.994039	1.11275	0.871795
130355	C2orf76	chromosome 2 open reading frame 76	0.612636	0.783281	1.77981	2.35124		1.27854	2.90516	3.8379
100874034	UBXN7-AS1	UBXN7 antisense RNA 1	0.612643	1.03421	0.508121	0.69618		1.68811	0.829391	1.13635
51296	SLC15A3	solute carrier family 15 (oligopeptide transporter), member 3	0.613068	1.03581	0.114914	0.172085		1.68955	0.187441	0.280695
5440	POLR2K	polymerase (RNA) II (DNA directed) polypeptide K, 7.0kDa	0.613166	0.624873	0.77649	0.777036		1.01909	1.26636	1.26725
100630918	LOC100630918	uncharacterized LOC100630918	0.613584	0.562356	0.820535	0.615753		0.91651	1.33728	1.00353
2027	ENO3	enolase 3 (beta, muscle)	0.613648	0.898636	0.723467	0.72281		1.46442	1.17896	1.17789
78991	PCYOX1L	prenylcysteine oxidase 1 like	0.61385	0.527116	0.801137	0.830304		0.858704	1.3051	1.35262
55105	GPATCH2	G patch domain containing 2	0.613925	0.65733	0.719607	0.66329		1.0707	1.17214	1.08041
10581	IFITM2	interferon induced transmembrane protein 2	0.614143	1.04082	0.272928	0.377789		1.69476	0.444405	0.615148
26287	ANKRD2	ankyrin repeat domain 2 (stretch responsive muscle)	0.614528	0.78406	0.552196	0.571517		1.27587	0.898569	0.93001
154043	CNKSR3	CNKSR family member 3	0.614782	0.778352	0.774907	0.87394		1.26606	1.26046	1.42154
158228	FAM201A	family with sequence similarity 201, member A	0.615061	0.832067	0.651339	0.718115		1.35282	1.05898	1.16755
83729	INHBE	inhibin, beta E	0.615281	0.228972	0.150826	0.0441424		0.372142	0.245134	0.0717436
4867	NPHP1	nephronophthisis 1 (juvenile)	0.615695	0.718846	0.822282	1.05587		1.16754	1.33553	1.71492
84135	UTP15	UTP15, U3 small nucleolar ribonucleoprotein, homolog (S. cerevisiae)	0.615814	0.71696	0.843549	1.01092		1.16425	1.36981	1.64159
374393	FAM111B	family with sequence similarity 111, member B	0.615846	1.09604	0.657531	1.22364		1.77972	1.06769	1.98692
11001	SLC27A2	solute carrier family 27 (fatty acid transporter), member 2	0.616009	0.746763	0.961027	0.764361		1.21226	1.56009	1.24083
54964	C1orf56	chromosome 1 open reading frame 56	0.616018	0.569754	0.788832	0.789133		0.924898	1.28053	1.28102
414236	C10orf55	chromosome 10 open reading frame 55	0.616263	0.67173	0.889406	1.07751		1.09	1.44322	1.74845
2967	GTF2H3	general transcription factor IIH, polypeptide 3, 34kDa	0.616281	0.579803	0.819796	0.720998		0.94081	1.33023	1.16992
91544	UBXN11	UBX domain protein 11	0.616298	0.738339	0.771144	0.854862		1.19802	1.25125	1.38709
345757	FAM174A	family with sequence similarity 174, member A	0.616366	0.584266	0.692683	0.768399		0.947921	1.12382	1.24666
101927507	LOC101927507	uncharacterized LOC101927507	0.616385	0.922046	0.536926	0.434721		1.49589	0.871088	0.705275
27013	CNPPD1	cyclin Pas1/PHO80 domain containing 1	0.616435	0.893021	1.1182	1.57671		1.44869	1.81397	2.55779
79740	ZBBX	zinc finger, B-box domain containing	0.616518	0.963708	1.1451	1.80843		1.56315	1.85737	2.93329
29887	SNX10	sorting nexin 10	0.616556	0.547277	1.01201	0.813456		0.887636	1.64138	1.31935
51188	SS18L2	synovial sarcoma translocation gene on chromosome 18-like 2	0.616808	0.737292	0.776658	0.939156		1.19533	1.25916	1.52261
57717	PCDHB16	protocadherin beta 16	0.616858	0.78433	1.01479	0.816573		1.27149	1.6451	1.32376
94240	EPSTI1	epithelial stromal interaction 1 (breast)	0.61691	0.734776	0.0794921	0.117739		1.19106	0.128855	0.190853
23284	LPHN3	latrophilin 3	0.617075	0.351886	1.58042	0.634306		0.570249	2.56115	1.02792
91614	DEPDC7	DEP domain containing 7	0.617396	0.831857	0.856248	1.16924		1.34736	1.38687	1.89383
84455	EFCAB7	EF-hand calcium binding domain 7	0.617444	0.536343	0.59925	0.677034		0.868649	0.970532	1.09651
56160	NDNL2	necdin-like 2	0.617453	0.643708	0.821729	0.863713		1.04252	1.33084	1.39883
4257	MGST1	microsomal glutathione S-transferase 1	0.61747	0.804881	0.914444	0.84637		1.30352	1.48095	1.37071
344595	LINC00883	long intergenic non-protein coding RNA 883	0.617484	0.920943	0.644151	1.1576		1.49144	1.04319	1.87471
255130	LOC255130	uncharacterized LOC255130	0.618034	0.889878	0.969736	0.973128		1.43985	1.56907	1.57455
286256	LCN12	lipocalin 12	0.618162	0.721291	0.811571	0.856054		1.16683	1.31288	1.38484
10437	IFI30	interferon, gamma-inducible protein 30	0.618179	0.806273	0.828701	0.711909		1.30427	1.34055	1.15162
100533182	SEC24B-AS1	SEC24B antisense RNA 1	0.618334	0.390136	0.97094	0.438893		0.630947	1.57025	0.709799
80255	SLC35F5	solute carrier family 35, member F5	0.618423	0.71065	1.24591	1.24697		1.14913	2.01466	2.01637
5777	PTPN6	protein tyrosine phosphatase, non-receptor type 6	0.618433	0.822115	0.73477	0.702313		1.32935	1.18812	1.13563
3589	IL11	interleukin 11	0.618539	0.287387	0.238656	0.146114		0.464623	0.385839	0.236225
55504	TNFRSF19	tumor necrosis factor receptor superfamily, member 19	0.618588	0.699913	0.975285	1.01223		1.13147	1.57663	1.63636
3782	KCNN3	potassium intermediate/small conductance calcium-activated channel, subfamily N, member 3	0.618621	0.659983	0.744594	0.606036		1.06686	1.20364	0.979657
10011	SRA1	steroid receptor RNA activator 1	0.618821	0.914535	1.09743	1.23918		1.47787	1.77342	2.00248
729013	ZBED5-AS1	ZBED5 antisense RNA 1	0.618949	0.766631	1.20605	1.14588		1.2386	1.94855	1.85134
153443	SRFBP1	serum response factor binding protein 1	0.619135	0.661385	0.813553	0.719855		1.06824	1.31402	1.16268
253512	SLC25A30	solute carrier family 25, member 30	0.619516	0.749041	0.770681	0.898371		1.20907	1.24401	1.45012
51768	TM7SF3	transmembrane 7 superfamily member 3	0.619547	0.702789	0.924606	0.839964		1.13436	1.49239	1.35577
57405	SPC25	SPC25, NDC80 kinetochore complex component	0.619661	0.904677	0.730503	1.8967		1.45996	1.17887	3.06087
169200	TMEM64	transmembrane protein 64	0.619689	0.662809	1.16475	1.09069		1.06958	1.87957	1.76007
340277	FAM221A	family with sequence similarity 221, member A	0.619693	0.33918	0.872515	0.587242		0.547336	1.40798	0.947635
891	CCNB1	cyclin B1	0.619732	0.765473	0.789219	1.17637		1.23517	1.27349	1.8982
81789	TIGD6	tigger transposable element derived 6	0.619802	0.728886	1.05574	0.935321		1.176	1.70335	1.50906
1075	CTSC	cathepsin C	0.61991	0.645631	0.595161	0.656636		1.04149	0.960077	1.05924
79650	USB1	U6 snRNA biogenesis 1	0.620022	0.80813	0.733617	0.855138		1.30339	1.18321	1.37921
100873930	DLG3-AS1	DLG3 antisense RNA 1	0.62023	0.623144	1.06415	0.698081		1.0047	1.71574	1.12552
54763	ROPN1	rhophilin associated tail protein 1	0.620278	0.519852	0.602409	0.897725		0.838095	0.971192	1.44729
5744	PTHLH	parathyroid hormone-like hormone	0.620344	0.44121	0.694992	1.00895		0.711234	1.12033	1.62643
6428	SRSF3	serine/arginine-rich splicing factor 3	0.62037	0.649131	0.800475	0.717624		1.04636	1.29032	1.15677
55785	FGD6	FYVE, RhoGEF and PH domain containing 6	0.621252	0.82674	1.03318	1.15037		1.33076	1.66307	1.85169
162394	SLFN5	schlafen family member 5	0.621289	1.14572	0.755346	1.03778		1.8441	1.21577	1.67037
51367	POP5	processing of precursor 5, ribonuclease P/MRP subunit (S. cerevisiae)	0.621592	0.729936	0.878403	0.824332		1.1743	1.41315	1.32616
4001	LMNB1	lamin B1	0.621861	0.626499	1.07499	1.01452		1.00746	1.72867	1.63143
4889	NPY5R	neuropeptide Y receptor Y5	0.622163	0.659268	0.66799	0.627986		1.05964	1.07366	1.00936
101927290	LOC101927290	uncharacterized LOC101927290	0.622224	0.786611	0.660347	0.911867		1.26419	1.06127	1.4655
7482	WNT2B	wingless-type MMTV integration site family, member 2B	0.622435	0.458466	1.02862	0.969809		0.736569	1.65258	1.55809
23066	CAND2	cullin-associated and neddylation-dissociated 2 (putative)	0.623324	0.681746	0.86804	1.13697		1.09373	1.3926	1.82405
64222	TOR3A	torsin family 3, member A	0.623362	0.520072	0.846586	0.781519		0.834302	1.3581	1.25372
10438	C1D	C1D nuclear receptor corepressor	0.623404	0.447261	0.902469	0.710314		0.71745	1.44765	1.13941
10382	TUBB4A	tubulin, beta 4A class IVa	0.623408	0.472065	0.531535	0.504325		0.757234	0.852628	0.808981
56890	MDM1	Mdm1 nuclear protein homolog (mouse)	0.623609	0.540112	0.701928	0.5915		0.866106	1.12559	0.948511
79873	NUDT18	nudix (nucleoside diphosphate linked moiety X)-type motif 18	0.623839	0.932658	1.36751	1.95948		1.49503	2.19208	3.141
5450	POU2AF1	POU class 2 associating factor 1	0.624614	1.00911	4.14864	4.56763		1.61557	6.64192	7.31272
5393	EXOSC9	exosome component 9	0.624684	0.668707	0.66428	0.682916		1.07047	1.06338	1.09322
2764	GMFB	glia maturation factor, beta	0.624797	0.852244	0.883135	1.08792		1.36403	1.41347	1.74124
26272	FBXO4	F-box protein 4	0.624831	0.810131	0.884774	1.27488		1.29656	1.41602	2.04036
2633	GBP1	guanylate binding protein 1, interferon-inducible	0.624841	0.955444	0.179736	0.197369		1.5291	0.287651	0.31587
9994	CASP8AP2	caspase 8 associated protein 2	0.624999	0.609465	0.707304	0.673441		0.975146	1.13169	1.07751
100506697	LINC00327	long intergenic non-protein coding RNA 327	0.625011	0.49451	0.752967	0.899874		0.791202	1.20473	1.43977
5631	PRPS1	phosphoribosyl pyrophosphate synthetase 1	0.625048	0.891983	0.754257	1.1628		1.42706	1.20672	1.86034
11080	DNAJB4	DnaJ (Hsp40) homolog, subfamily B, member 4	0.625109	0.553254	0.867484	0.862857		0.885053	1.38773	1.38033
23568	ARL2BP	ADP-ribosylation factor-like 2 binding protein	0.625154	0.659464	1.0433	0.921006		1.05488	1.66888	1.47325
7319	UBE2A	ubiquitin-conjugating enzyme E2A	0.625204	0.808956	0.792501	1.00297		1.29391	1.26759	1.60422
1737	DLAT	dihydrolipoamide S-acetyltransferase	0.625272	0.753859	0.831845	1.17925		1.20565	1.33037	1.88599
169981	SPIN3	spindlin family, member 3	0.625279	0.664374	0.884693	0.756699		1.06252	1.41488	1.21018
55364	IMPACT	impact RWD domain protein	0.625304	0.682135	0.913247	1.01792		1.09089	1.46048	1.62789
93164	HTR7P1	5-hydroxytryptamine (serotonin) receptor 7 pseudogene 1	0.625618	0.741962	0.899594	0.648014		1.18597	1.43793	1.0358
144811	LACC1	laccase (multicopper oxidoreductase) domain containing 1	0.626123	0.773338	1.16837	1.44904		1.23512	1.86605	2.3143
9836	LCMT2	leucine carboxyl methyltransferase 2	0.626157	0.807096	1.13237	1.15289		1.28897	1.80844	1.84121
3371	TNC	tenascin C	0.62628	0.244708	0.313561	0.156044		0.390732	0.500672	0.24916
10202	DHRS2	dehydrogenase/reductase (SDR family) member 2	0.62628	1.07823	1.70902	1.21863		1.72164	2.72885	1.94583
84847	LINC00525	long intergenic non-protein coding RNA 525	0.626774	0.770783	0.992008	0.666348		1.22976	1.58272	1.06314
10263	CDK2AP2	cyclin-dependent kinase 2 associated protein 2	0.626942	0.683365	0.918704	1.0943		1.09	1.46537	1.74546
220930	ZEB1-AS1	ZEB1 antisense RNA 1	0.62714	0.672564	0.916707	0.754714		1.07243	1.46173	1.20342
645431	FUT8-AS1	FUT8 antisense RNA 1	0.627212	0.551789	1.62551	1.4391		0.87975	2.59164	2.29444
285605	DTWD2	DTW domain containing 2	0.627532	0.599863	0.886254	0.913004		0.955908	1.41229	1.45491
79624	C6orf211	chromosome 6 open reading frame 211	0.627808	0.757004	1.05137	1.21702		1.20579	1.67466	1.93853
56944	OLFML3	olfactomedin-like 3	0.627825	0.580049	1.17524	0.40124		0.923902	1.87192	0.639095
440387	CTRB2	chymotrypsinogen B2	0.628066	0.846018	0.922255	0.730394		1.34702	1.4684	1.16292
9830	TRIM14	tripartite motif containing 14	0.628132	0.981468	0.167465	0.286955		1.56252	0.266609	0.456838
81849	ST6GALNAC5	ST6 (alpha-N-acetyl-neuraminyl-2,3-beta-galactosyl-1,3)-N-acetylgalactosaminide alpha-2,6-sialyltransferase 5	0.628258	0.972941	0.88265	1.48545		1.54863	1.40492	2.36439
1069	CETN2	centrin, EF-hand protein, 2	0.628271	0.689039	1.07848	1.23456		1.09672	1.71658	1.96502
1116	CHI3L1	chitinase 3-like 1 (cartilage glycoprotein-39)	0.628468	0.594213	0.934474	0.571483		0.945495	1.48691	0.909327
6432	SRSF7	serine/arginine-rich splicing factor 7	0.628694	0.725583	0.681798	0.745675		1.15411	1.08447	1.18607
84837	ARHGAP5-AS1	ARHGAP5 antisense RNA 1 (head to head)	0.628712	0.612861	1.02741	1.23939		0.974789	1.63416	1.97132
9635	CLCA2	chloride channel accessory 2	0.628745	0.561622	2.70283	1.47071		0.893243	4.29877	2.33912
55848	PLGRKT	plasminogen receptor, C-terminal lysine transmembrane protein	0.628759	0.62475	0.729049	0.744397		0.993623	1.1595	1.18391
3242	HPD	4-hydroxyphenylpyruvate dioxygenase	0.62884	0.133987	0.52828	0.114839		0.21307	0.840087	0.18262
9629	CLCA3P	chloride channel accessory 3, pseudogene	0.629034	0.748193	0.456647	0.462227		1.18943	0.725949	0.73482
53836	GPR87	G protein-coupled receptor 87	0.629329	0.953261	0.988341	0.566987		1.51473	1.57047	0.900939
18	ABAT	4-aminobutyrate aminotransferase	0.629365	0.340618	0.607727	0.211486		0.541209	0.96562	0.336031
3832	KIF11	kinesin family member 11	0.630595	0.919943	0.939498	1.33745		1.45885	1.48986	2.12093
2135	EXTL2	exostosin-like glycosyltransferase 2	0.630997	0.703476	0.536728	0.534364		1.11486	0.850603	0.846857
4830	NME1	NME/NM23 nucleoside diphosphate kinase 1	0.631277	0.997412	1.02437	1.27141		1.57999	1.6227	2.01402
5019	OXCT1	3-oxoacid CoA transferase 1	0.631294	0.800006	1.14777	1.46997		1.26725	1.81812	2.3285
5328	PLAU	plasminogen activator, urokinase	0.631412	0.586842	0.641496	0.762008		0.929412	1.01597	1.20683
25840	METTL7A	methyltransferase like 7A	0.631533	0.620206	0.489252	0.446831		0.982064	0.774706	0.707534
51714	SELT	selenoprotein T	0.631739	0.648329	0.939004	0.818343		1.02626	1.48638	1.29538
254863	TMEM256	transmembrane protein 256	0.631815	0.737115	1.14287	1.29301		1.16666	1.80887	2.0465
9196	KCNAB3	potassium voltage-gated channel, shaker-related subfamily, beta member 3	0.631896	0.503449	0.545913	0.757211		0.796727	0.863928	1.19832
159091	FAM122C	family with sequence similarity 122C	0.632001	0.682856	0.590704	0.638073		1.08047	0.934655	1.00961
84920	ALG10	ALG10, alpha-1,2-glucosyltransferase	0.632414	0.891438	0.837237	0.880683		1.40958	1.32387	1.39257
118788	PIK3AP1	phosphoinositide-3-kinase adaptor protein 1	0.632421	0.704363	0.331293	0.325581		1.11376	0.523849	0.514817
101927792	LOC101927792	uncharacterized LOC101927792	0.632621	0.759469	0.932588	0.701155		1.20051	1.47417	1.10833
200316	APOBEC3F	apolipoprotein B mRNA editing enzyme, catalytic polypeptide-like 3F	0.632663	0.862835	0.880855	1.16421		1.36382	1.3923	1.84018
4745	NELL1	NEL-like 1 (chicken)	0.632823	0.701456	0.766393	1.45023		1.10845	1.21107	2.29168
1410	CRYAB	crystallin, alpha B	0.632839	0.813413	1.17041	1.17395		1.28534	1.84946	1.85505
80328	ULBP2	UL16 binding protein 2	0.633294	0.588118	0.607291	0.625701		0.928665	0.958939	0.98801
58191	CXCL16	chemokine (C-X-C motif) ligand 16	0.633677	0.855392	0.97813	0.894625		1.34989	1.54358	1.4118
79866	BORA	bora, aurora kinase A activator	0.633684	0.844634	0.677338	0.869097		1.3329	1.06889	1.3715
151613	TTC14	tetratricopeptide repeat domain 14	0.633845	0.75612	1.04196	1.05008		1.19291	1.64387	1.65669
10198	MPHOSPH9	M-phase phosphoprotein 9	0.63393	0.737797	0.796282	0.735634		1.16385	1.2561	1.16043
3038	HAS3	hyaluronan synthase 3	0.634236	0.940327	0.984549	1.17536		1.48261	1.55234	1.8532
23456	ABCB10	ATP-binding cassette, sub-family B (MDR/TAP), member 10	0.634358	0.913396	0.871518	1.11581		1.43987	1.37386	1.75896
23169	SLC35D1	solute carrier family 35 (UDP-GlcA/UDP-GalNAc transporter), member D1	0.634751	0.559836	0.928876	1.06941		0.881977	1.46337	1.68477
8458	TTF2	transcription termination factor, RNA polymerase II	0.634792	0.793256	1.0104	1.49199		1.24963	1.5917	2.35036
55784	MCTP2	multiple C2 domains, transmembrane 2	0.634888	0.536512	0.701462	0.621353		0.84505	1.10486	0.978682
166929	SGMS2	sphingomyelin synthase 2	0.635204	0.839999	0.809485	0.794843		1.32241	1.27437	1.25132
56916	SMARCAD1	SWI/SNF-related, matrix-associated actin-dependent regulator of chromatin, subfamily a, containing DEAD/H box 1	0.635538	0.752812	0.955369	0.708169		1.18453	1.50325	1.11428
157570	ESCO2	establishment of sister chromatid cohesion N-acetyltransferase 2	0.635546	1.05547	0.897383	1.52964		1.66073	1.41199	2.40682
11096	ADAMTS5	ADAM metallopeptidase with thrombospondin type 1 motif, 5	0.63589	0.540128	1.32716	1.0642		0.849405	2.08709	1.67357
83932	SPRTN	SprT-like N-terminal domain	0.636322	0.674146	0.77813	1.04844		1.05944	1.22286	1.64766
26298	EHF	ets homologous factor	0.636415	0.614833	0.746114	0.76673		0.966089	1.17237	1.20476
4193	MDM2	MDM2 oncogene, E3 ubiquitin protein ligase	0.636442	0.881941	1.01194	1.03479		1.38574	1.58999	1.62591
2960	GTF2E1	general transcription factor IIE, polypeptide 1, alpha 56kDa	0.636567	0.653036	0.84995	0.884596		1.02587	1.33521	1.38964
10471	PFDN6	prefoldin subunit 6	0.63662	0.880793	0.858848	0.943284		1.38354	1.34907	1.4817
84904	ARHGEF39	Rho guanine nucleotide exchange factor (GEF) 39	0.63699	0.727758	0.710461	0.772257		1.1425	1.11534	1.21235
57381	RHOJ	ras homolog family member J	0.637539	0.569476	0.332262	0.29053		0.89324	0.521163	0.455705
25780	RASGRP3	RAS guanyl releasing protein 3 (calcium and DAG-regulated)	0.637637	1.14783	0.265734	0.298396		1.80013	0.416749	0.467971
79035	NABP2	nucleic acid binding protein 2	0.637825	0.771379	0.779915	0.866703		1.20939	1.22277	1.35884
152185	SPICE1	spindle and centriole associated protein 1	0.638231	0.599381	0.944422	0.681448		0.939128	1.47975	1.06771
84803	AGPAT9	1-acylglycerol-3-phosphate O-acyltransferase 9	0.63851	0.426926	0.518539	0.339464		0.668628	0.812108	0.53165
10257	ABCC4	ATP-binding cassette, sub-family C (CFTR/MRP), member 4	0.638791	0.684765	1.22802	1.42223		1.07197	1.92241	2.22644
163786	SASS6	spindle assembly 6 homolog (C. elegans)	0.638936	0.601633	0.9334	0.935203		0.941616	1.46087	1.46369
401588	ZNF674-AS1	ZNF674 antisense RNA 1 (head to head)	0.638995	0.80702	0.745757	0.689618		1.26295	1.16708	1.07922
7351	UCP2	uncoupling protein 2 (mitochondrial, proton carrier)	0.639159	1.06262	1.31225	1.92231		1.66252	2.05309	3.00756
134728	IRAK1BP1	interleukin-1 receptor-associated kinase 1 binding protein 1	0.639188	0.732477	0.678334	0.79128		1.14595	1.06124	1.23795
1836	SLC26A2	solute carrier family 26 (anion exchanger), member 2	0.639242	0.753502	0.778311	0.961098		1.17874	1.21755	1.5035
51686	OAZ3	ornithine decarboxylase antizyme 3	0.639362	0.893232	0.959581	0.923229		1.39707	1.50084	1.44398
261729	STEAP2	STEAP family member 2, metalloreductase	0.639567	0.419695	0.853869	0.414648		0.656218	1.33507	0.648326
646450	ARIH2OS	ariadne homolog 2 opposite strand	0.639697	0.627045	0.712225	0.752604		0.980222	1.11338	1.1765
6502	SKP2	S-phase kinase-associated protein 2, E3 ubiquitin protein ligase	0.639732	0.705591	0.748595	0.876707		1.10295	1.17017	1.37043
7181	NR2C1	nuclear receptor subfamily 2, group C, member 1	0.640061	0.829219	1.08985	1.08814		1.29553	1.70273	1.70005
133015	PACRGL	PARK2 co-regulated-like	0.64018	0.648501	0.839995	0.879521		1.013	1.31212	1.37387
10891	PPARGC1A	peroxisome proliferator-activated receptor gamma, coactivator 1 alpha	0.640425	0.23166	0.760133	0.37699		0.361729	1.18692	0.588656
8323	FZD6	frizzled family receptor 6	0.640623	0.624455	0.995537	0.785824		0.974761	1.55401	1.22665
100506476	LOC100506476	uncharacterized LOC100506476	0.64071	0.745071	1.03106	0.895656		1.16288	1.60925	1.39791
100507600	LOC100507600	uncharacterized LOC100507600	0.641004	0.772353	1.03559	0.927736		1.20491	1.61558	1.44732
6414	SEPP1	selenoprotein P, plasma, 1	0.641129	0.519084	0.55088	0.588689		0.809639	0.859233	0.918207
6342	SCP2	sterol carrier protein 2	0.641213	0.632313	0.897831	1.00786		0.98612	1.40021	1.5718
9077	DIRAS3	DIRAS family, GTP-binding RAS-like 3	0.641228	0.321134	0.379106	0.331603		0.500811	0.591218	0.517137
140886	PABPC5	poly(A) binding protein, cytoplasmic 5	0.641345	0.618889	0.67041	0.552885		0.964985	1.04532	0.862071
27152	INTU	inturned planar cell polarity protein	0.641396	0.832048	0.95814	0.965654		1.29725	1.49384	1.50555
255252	LRRC57	leucine rich repeat containing 57	0.641486	0.533451	0.958649	0.843293		0.831587	1.49442	1.31459
11311	VPS45	vacuolar protein sorting 45 homolog (S. cerevisiae)	0.641798	0.865385	0.795083	1.00755		1.34837	1.23884	1.56989
101927038	LOC101927038	uncharacterized LOC101927038	0.641969	0.76348	0.979492	1.02103		1.18928	1.52576	1.59047
55741	EDEM2	ER degradation enhancer, mannosidase alpha-like 2	0.642607	0.769702	0.795501	0.773032		1.19778	1.23793	1.20296
148327	CREB3L4	cAMP responsive element binding protein 3-like 4	0.64304	0.625444	0.847222	0.880521		0.972636	1.31753	1.36931
27286	SRPX2	sushi-repeat containing protein, X-linked 2	0.643058	0.465349	0.237506	0.110405		0.723649	0.369338	0.171687
79918	SETD6	SET domain containing 6	0.643387	0.929141	1.07306	1.24604		1.44414	1.66783	1.93668
222236	NAPEPLD	N-acyl phosphatidylethanolamine phospholipase D	0.643613	0.566421	0.777236	0.776653		0.880066	1.20761	1.20671
1475	CSTA	cystatin A (stefin A)	0.643975	1.41878	0.710217	0.684346		2.20316	1.10286	1.06269
2674	GFRA1	GDNF family receptor alpha 1	0.644013	0.516628	0.951087	0.746812		0.802201	1.47681	1.15962
3431	SP110	SP110 nuclear body protein	0.644055	1.08566	0.202337	0.337916		1.68566	0.314161	0.52467
9961	MVP	major vault protein	0.644314	0.881664	1.02284	1.07921		1.36838	1.58749	1.67498
80830	APOL6	apolipoprotein L, 6	0.644416	0.854879	0.368401	0.433934		1.32659	0.571682	0.673375
81493	SYNC	syncoilin, intermediate filament protein	0.644486	0.510542	1.08323	1.36225		0.79217	1.68077	2.1137
51454	GULP1	GULP, engulfment adaptor PTB domain containing 1	0.644584	0.509198	0.980523	1.07845		0.789963	1.52117	1.6731
1264	CNN1	calponin 1, basic, smooth muscle	0.644748	0.514161	0.703298	0.572999		0.797461	1.09081	0.888718
158219	TTC39B	tetratricopeptide repeat domain 39B	0.644784	0.61477	0.45218	0.459387		0.95345	0.701289	0.712466
285972	LINC00996	long intergenic non-protein coding RNA 996	0.644829	0.37374	0.756407	0.635219		0.579595	1.17304	0.985097
150737	TTC30B	tetratricopeptide repeat domain 30B	0.64494	0.678224	0.886427	0.988044		1.05161	1.37443	1.53199
5891	MOK	MOK protein kinase	0.645259	1.31561	0.653945	1.1666		2.03889	1.01346	1.80796
85016	C11orf70	chromosome 11 open reading frame 70	0.645313	0.489658	0.572199	0.459394		0.758791	0.8867	0.711893
84217	ZMYND12	zinc finger, MYND-type containing 12	0.645905	0.623592	0.746636	0.673201		0.965454	1.15595	1.04226
100505938	LOC100505938	uncharacterized LOC100505938	0.646	0.777278	0.936797	1.30993		1.20322	1.45015	2.02776
2517	FUCA1	fucosidase, alpha-L- 1, tissue	0.64601	0.741685	0.914186	1.08653		1.1481	1.41513	1.68191
54664	TMEM106B	transmembrane protein 106B	0.646408	0.560965	0.879526	0.806188		0.867819	1.36064	1.24718
125061	AFMID	arylformamidase	0.646694	0.899284	0.920588	1.16934		1.39059	1.42353	1.80818
6674	SPAG1	sperm associated antigen 1	0.64676	0.828721	0.895481	1.28014		1.28134	1.38457	1.97932
23590	PDSS1	prenyl (decaprenyl) diphosphate synthase, subunit 1	0.647172	1.22462	0.748754	1.32011		1.89226	1.15696	2.03981
873	CBR1	carbonyl reductase 1	0.647406	0.63712	0.475362	0.482207		0.984112	0.734257	0.744829
1534	CYB561	cytochrome b561	0.647498	0.740664	0.667188	0.857809		1.14389	1.03041	1.32481
79609	METTL21D	methyltransferase like 21D	0.647539	0.545693	0.888722	0.846025		0.842719	1.37246	1.30652
1468	SLC25A10	solute carrier family 25 (mitochondrial carrier; dicarboxylate transporter), member 10	0.64762	0.713645	1.05204	1.04486		1.10195	1.62447	1.61338
5366	PMAIP1	phorbol-12-myristate-13-acetate-induced protein 1	0.647741	0.635697	0.658522	0.563943		0.981405	1.01664	0.87063
23658	LSM5	LSM5 homolog, U6 small nuclear RNA associated (S. cerevisiae)	0.647846	0.734142	0.927979	1.03432		1.13321	1.43241	1.59655
100505573	LINC00984	long intergenic non-protein coding RNA 984	0.648059	0.646479	1.09028	0.773336		0.997562	1.68238	1.19331
2109	ETFB	electron-transfer-flavoprotein, beta polypeptide	0.648232	0.670883	0.694117	0.625153		1.03494	1.07078	0.964397
3434	IFIT1	interferon-induced protein with tetratricopeptide repeats 1	0.648355	0.946272	0.0182944	0.0663393		1.4595	0.0282166	0.102319
5654	HTRA1	HtrA serine peptidase 1	0.648644	1.16254	0.416502	0.359105		1.79227	0.642111	0.553624
5308	PITX2	paired-like homeodomain 2	0.648718	0.513749	0.978321	0.835237		0.791945	1.50808	1.28752
221178	SPATA13	spermatogenesis associated 13	0.64888	0.611031	0.933569	0.737155		0.941671	1.43874	1.13604
112849	L3HYPDH	L-3-hydroxyproline dehydratase (trans-)	0.649203	1.01549	0.641494	0.953328		1.56422	0.988126	1.46846
4967	OGDH	oxoglutarate (alpha-ketoglutarate) dehydrogenase (lipoamide)	0.649249	0.718177	0.948666	0.996404		1.10617	1.46118	1.5347
9610	RIN1	Ras and Rab interactor 1	0.649363	0.720179	1.31751	1.304		1.10906	2.02893	2.00813
8491	MAP4K3	mitogen-activated protein kinase kinase kinase kinase 3	0.649401	0.705155	0.999993	0.847913		1.08585	1.53987	1.30568
79447	PAGR1	PAXIP1 associated glutamate-rich protein 1	0.6495	0.61857	0.791967	0.579417		0.95238	1.21935	0.892098
101927069	LOC101927069	uncharacterized LOC101927069	0.649509	0.983923	1.06916	0.83153		1.51487	1.64611	1.28024
3569	IL6	interleukin 6 (interferon, beta 2)	0.649716	0.596974	0.675693	0.612929		0.918823	1.03998	0.94338
128387	TATDN3	TatD DNase domain containing 3	0.649729	0.644764	0.572286	0.565937		0.992358	0.880807	0.871035
6341	SCO1	SCO1 cytochrome c oxidase assembly protein	0.649954	0.89445	0.747857	0.837485		1.37617	1.15063	1.28853
285521	COX18	COX18 cytochrome C oxidase assembly factor	0.65002	0.632623	0.971057	0.822455		0.973237	1.49389	1.26528
9324	HMGN3	high mobility group nucleosomal binding domain 3	0.650092	0.478486	1.06791	0.887201		0.736029	1.6427	1.36473
11177	BAZ1A	bromodomain adjacent to zinc finger domain, 1A	0.650114	0.759289	0.690239	0.980754		1.16793	1.06172	1.50859
8991	SELENBP1	selenium binding protein 1	0.650354	0.776314	0.556009	0.526181		1.19368	0.854933	0.809069
97	ACYP1	acylphosphatase 1, erythrocyte (common) type	0.650533	0.769964	0.655364	0.700537		1.18359	1.00743	1.07687
4329	ALDH6A1	aldehyde dehydrogenase 6 family, member A1	0.650624	0.508436	0.944328	0.636542		0.781459	1.45142	0.978355
55033	FKBP14	FK506 binding protein 14, 22 kDa	0.650982	0.596656	0.596862	0.535471		0.916546	0.916863	0.822558
400566	C17orf97	chromosome 17 open reading frame 97	0.651133	0.661694	0.885002	0.883634		1.01622	1.35917	1.35707
379	ARL4D	ADP-ribosylation factor-like 4D	0.651509	0.474095	0.678066	0.510096		0.727688	1.04076	0.782945
6355	CCL8	chemokine (C-C motif) ligand 8	0.651657	0.706172	0.510865	0.602299		1.08366	0.783948	0.924257
3512	IGJ	immunoglobulin J polypeptide, linker protein for immunoglobulin alpha and mu polypeptides	0.651946	0.573388	0.605444	0.734632		0.879503	0.928671	1.12683
653308	ASAH2B	N-acylsphingosine amidohydrolase (non-lysosomal ceramidase) 2B	0.651947	0.873594	0.699813	0.757711		1.33998	1.07342	1.16223
79814	AGMAT	agmatine ureohydrolase (agmatinase)	0.65206	0.635735	0.589921	0.533391		0.974963	0.904703	0.818009
8082	SSPN	sarcospan	0.652122	0.542376	1.2003	1.12582		0.831709	1.84061	1.72639
56126	PCDHB10	protocadherin beta 10	0.652292	0.729048	0.997495	0.820747		1.11767	1.52922	1.25825
285761	DCBLD1	discoidin, CUB and LCCL domain containing 1	0.652393	0.697615	0.671721	0.857863		1.06932	1.02963	1.31495
55851	PSENEN	presenilin enhancer 2 homolog (C. elegans)	0.652427	0.723268	0.90545	0.767903		1.10858	1.38782	1.17699
55319	TMA16	translation machinery associated 16 homolog (S. cerevisiae)	0.652501	0.542129	0.823375	0.737255		0.830847	1.26188	1.12989
9852	EPM2AIP1	EPM2A (laforin) interacting protein 1	0.652537	0.604952	1.20622	1.06591		0.927077	1.84851	1.63348
340075	ARSI	arylsulfatase family, member I	0.652632	0.570155	0.890932	1.13478		0.873624	1.36514	1.73877
341640	FREM2	FRAS1 related extracellular matrix protein 2	0.652642	0.340391	0.273119	0.15287		0.521558	0.418481	0.234232
51056	LAP3	leucine aminopeptidase 3	0.652837	0.858796	0.151776	0.275573		1.31548	0.232486	0.422116
132430	PABPC4L	poly(A) binding protein, cytoplasmic 4-like	0.653012	0.527698	0.444284	0.272644		0.808098	0.680361	0.417518
389677	RBM12B	RNA binding motif protein 12B	0.653149	0.550505	0.99246	0.784747		0.842848	1.5195	1.20148
4751	NEK2	NIMA-related kinase 2	0.653154	0.514116	0.899272	0.74852		0.787128	1.37681	1.14601
1437	CSF2	colony stimulating factor 2 (granulocyte-macrophage)	0.653262	0.72958	0.683921	0.785637		1.11683	1.04693	1.20264
51309	ARMCX1	armadillo repeat containing, X-linked 1	0.653348	0.698737	0.788568	0.867287		1.06947	1.20696	1.32745
220388	CCDC89	coiled-coil domain containing 89	0.653527	0.621793	0.574122	0.643252		0.951442	0.878498	0.984278
101410535	LAMTOR5-AS1	LAMTOR5 antisense RNA 1	0.653572	0.736736	0.927439	1.14171		1.12725	1.41903	1.74688
85026	C9orf37	chromosome 9 open reading frame 37	0.653591	0.822436	0.895254	0.732026		1.25833	1.36975	1.12001
10436	EMG1	EMG1 N1-specific pseudouridine methyltransferase	0.653605	0.951485	0.870377	0.883813		1.45575	1.33166	1.35221
5167	ENPP1	ectonucleotide pyrophosphatase/phosphodiesterase 1	0.65361	0.477823	1.04784	0.751466		0.731053	1.60316	1.14972
221504	ZBTB9	zinc finger and BTB domain containing 9	0.653743	0.763629	0.74721	0.935366		1.16809	1.14297	1.43079
965	CD58	CD58 molecule	0.65387	0.634404	0.779845	0.727017		0.97023	1.19266	1.11187
79733	E2F8	E2F transcription factor 8	0.653895	1.2715	1.42266	2.25265		1.9445	2.17567	3.44496
643072	LOC643072	uncharacterized LOC643072	0.653938	0.676822	1.25333	1.01499		1.03499	1.91658	1.55212
6772	STAT1	signal transducer and activator of transcription 1, 91kDa	0.654032	0.891482	0.59374	0.834057		1.36306	0.907815	1.27525
84898	PLXDC2	plexin domain containing 2	0.654176	0.759289	0.513082	0.4524		1.16068	0.784317	0.691556
285753	CEP57L1	centrosomal protein 57kDa-like 1	0.654246	0.659505	0.760025	0.681826		1.00804	1.16168	1.04215
5191	PEX7	peroxisomal biogenesis factor 7	0.654364	0.856961	0.889213	1.19297		1.30961	1.3589	1.8231
3574	IL7	interleukin 7	0.654514	1.0109	0.477539	0.643675		1.54451	0.729609	0.983439
3123	HLA-DRB1	major histocompatibility complex, class II, DR beta 1	0.654926	0.578042	0.783665	0.455289		0.882606	1.19657	0.695176
57407	NMRAL1	NmrA-like family domain containing 1	0.655089	0.774035	0.863496	0.711607		1.18157	1.31814	1.08628
5836	PYGL	phosphorylase, glycogen, liver	0.655105	1.0698	0.900253	1.17688		1.63301	1.37421	1.79647
100130733	LRRC70	leucine rich repeat containing 70	0.655399	0.87264	1.04393	1.26178		1.33146	1.59282	1.92521
137075	CLDN23	claudin 23	0.655487	0.542279	0.424052	0.368283		0.827291	0.646927	0.561846
84941	HSH2D	hematopoietic SH2 domain containing	0.655805	0.749366	0.146965	0.154774		1.14267	0.224099	0.236006
55281	TMEM140	transmembrane protein 140	0.656261	0.928651	0.1371	0.146264		1.41506	0.208912	0.222874
84078	KBTBD7	kelch repeat and BTB (POZ) domain containing 7	0.656312	0.535357	0.867803	0.831669		0.815706	1.32224	1.26719
3233	HOXD4	homeobox D4	0.656336	0.849901	0.829283	1.03497		1.29492	1.2635	1.5769
9060	PAPSS2	3'-phosphoadenosine 5'-phosphosulfate synthase 2	0.656337	0.71285	1.28632	1.21484		1.0861	1.95985	1.85094
25858	TEX40	testis expressed 40	0.656781	1.04782	1.52904	1.45508		1.59539	2.32808	2.21547
81533	ITFG1	integrin alpha FG-GAP repeat containing 1	0.656801	0.746154	1.00917	0.717312		1.13604	1.53649	1.09213
5272	SERPINB9	serpin peptidase inhibitor, clade B (ovalbumin), member 9	0.657299	0.655407	0.654601	0.483179		0.997122	0.995896	0.735098
57126	CD177	CD177 molecule	0.657344	0.782124	0.806772	0.85915		1.18982	1.22732	1.307
84727	SPSB2	splA/ryanodine receptor domain and SOCS box containing 2	0.657353	1.00189	0.895321	1.03364		1.52413	1.36201	1.57242
23322	RPGRIP1L	RPGRIP1-like	0.657359	0.634805	0.916788	0.878283		0.965691	1.39465	1.33608
55796	MBNL3	muscleblind-like splicing regulator 3	0.657648	0.600308	0.570063	0.435352		0.912812	0.866822	0.661984
84807	NFKBID	nuclear factor of kappa light polypeptide gene enhancer in B-cells inhibitor, delta	0.657726	0.492769	0.846426	0.828226		0.749201	1.2869	1.25923
403150	FLJ31356	uncharacterized protein FLJ31356	0.657753	0.97572	2.67118	3.31709		1.48341	4.06107	5.04307
91452	ACBD5	acyl-CoA binding domain containing 5	0.657876	0.584967	1.14133	0.964087		0.889175	1.73488	1.46545
9289	GPR56	G protein-coupled receptor 56	0.65796	0.481772	0.867328	0.648621		0.73222	1.31821	0.985805
25801	GCA	grancalcin, EF-hand calcium binding protein	0.657982	0.550377	0.834899	0.649187		0.836463	1.26888	0.986632
23649	POLA2	polymerase (DNA directed), alpha 2, accessory subunit	0.658057	0.95215	0.748678	0.971827		1.44691	1.13771	1.47681
2596	GAP43	growth associated protein 43	0.658081	0.315212	0.813276	0.437895		0.478986	1.23583	0.665412
912	CD1D	CD1d molecule	0.658151	0.774926	0.947915	0.621509		1.17743	1.44027	0.944326
5569	PKIA	protein kinase (cAMP-dependent, catalytic) inhibitor alpha	0.658378	0.754765	0.912799	1.02279		1.1464	1.38644	1.5535
23067	SETD1B	SET domain containing 1B	0.658502	0.548154	0.688412	0.510402		0.832426	1.04542	0.775095
5997	RGS2	regulator of G-protein signaling 2, 24kDa	0.658517	0.87222	0.756966	0.584091		1.32452	1.1495	0.886979
285282	RABL3	RAB, member of RAS oncogene family-like 3	0.658656	0.670543	0.960215	0.970257		1.01805	1.45784	1.47309
441150	C6orf226	chromosome 6 open reading frame 226	0.658811	0.998145	1.41653	1.56851		1.51507	2.15014	2.38082
101926887	LOC101926887	uncharacterized LOC101926887	0.65891	0.764372	0.170912	0.188157		1.16006	0.259386	0.285558
84166	NLRC5	NLR family, CARD domain containing 5	0.659402	1.07695	0.271605	0.383976		1.63322	0.411896	0.582309
8820	HESX1	HESX homeobox 1	0.659587	0.881688	0.800012	1.19783		1.33673	1.2129	1.81602
6464	SHC1	SHC (Src homology 2 domain containing) transforming protein 1	0.659687	0.959355	0.693298	0.931504		1.45426	1.05095	1.41204
1952	CELSR2	cadherin, EGF LAG seven-pass G-type receptor 2	0.659923	0.613061	0.950894	0.825296		0.928989	1.44092	1.25059
286148	DPY19L4	dpy-19-like 4 (C. elegans)	0.660051	0.573011	1.006	0.75056		0.86813	1.52413	1.13712
64093	SMOC1	SPARC related modular calcium binding 1	0.66042	1.17046	0.792866	1.2271		1.7723	1.20055	1.85806
23212	RRS1	RRS1 ribosome biogenesis regulator homolog (S. cerevisiae)	0.660469	0.73602	0.645938	0.732539		1.11439	0.977999	1.10912
284695	ZNF326	zinc finger protein 326	0.660826	1.01503	1.04717	1.37396		1.536	1.58463	2.07916
26271	FBXO5	F-box protein 5	0.661064	0.833589	0.876771	0.958663		1.26098	1.3263	1.45018
84976	DISP1	dispatched homolog 1 (Drosophila)	0.661151	0.781324	0.580861	0.719127		1.18176	0.878561	1.08769
648987	LOC648987	uncharacterized LOC648987	0.661189	0.737364	0.971937	1.267		1.11521	1.46998	1.91625
79782	LRRC31	leucine rich repeat containing 31	0.661245	0.599206	0.290798	0.295795		0.906179	0.439774	0.44733
9477	MED20	mediator complex subunit 20	0.661259	0.878759	0.888735	0.920916		1.32892	1.344	1.39267
57819	LSM2	LSM2 homolog, U6 small nuclear RNA associated (S. cerevisiae)	0.661511	0.844169	0.771118	0.808365		1.27612	1.16569	1.222
153129	SLC38A9	solute carrier family 38, member 9	0.661701	0.745853	0.828047	0.90433		1.12717	1.25139	1.36667
9334	B4GALT5	UDP-Gal:betaGlcNAc beta 1,4- galactosyltransferase, polypeptide 5	0.661853	0.614932	0.775126	0.58492		0.929106	1.17115	0.883761
56990	CDC42SE2	CDC42 small effector 2	0.661965	0.623983	0.860878	0.724118		0.942623	1.30049	1.09389
149420	PDIK1L	PDLIM1 interacting kinase 1 like	0.66197	0.805282	0.989984	1.01855		1.21649	1.49551	1.53867
11332	ACOT7	acyl-CoA thioesterase 7	0.662185	0.919571	0.733353	1.04336		1.38869	1.10747	1.57563
85329	LGALS12	lectin, galactoside-binding, soluble, 12	0.662234	0.871068	0.936333	0.668159		1.31535	1.4139	1.00895
729799	SEC14L1P1	SEC14-like 1 pseudogene 1	0.662326	1.00666	0.798308	1.26336		1.51989	1.20531	1.90745
28683	TRAV8-3	T cell receptor alpha variable 8-3	0.662379	0.801725	1.12833	1.35415		1.21037	1.70345	2.04438
100	ADA	adenosine deaminase	0.662379	0.516602	0.73508	0.772094		0.779919	1.10976	1.16564
725	C4BPB	complement component 4 binding protein, beta	0.662563	0.698642	0.540969	0.486388		1.05445	0.816481	0.734102
246269	LACE1	lactation elevated 1	0.662565	0.941948	0.844129	0.933343		1.42167	1.27403	1.40868
10926	DBF4	DBF4 homolog (S. cerevisiae)	0.662603	0.586775	0.763305	0.95976		0.885561	1.15198	1.44847
8200	GDF5	growth differentiation factor 5	0.662689	0.868902	1.8914	2.02212		1.31118	2.85412	3.05138
51263	MRPL30	mitochondrial ribosomal protein L30	0.662814	0.621903	0.967508	0.929047		0.938276	1.4597	1.40167
443	ASPA	aspartoacylase	0.662856	1.88164	1.47548	2.26682		2.83869	2.22595	3.41977
9941	EXOG	endo/exonuclease (5'-3'), endonuclease G-like	0.662874	0.9822	0.758578	1.03327		1.48173	1.14438	1.55877
23507	LRRC8B	leucine rich repeat containing 8 family, member B	0.663019	0.771156	0.529939	0.784948		1.1631	0.799282	1.1839
1633	DCK	deoxycytidine kinase	0.663309	0.49288	0.930494	0.770445		0.743063	1.40281	1.16152
10855	HPSE	heparanase	0.663545	0.811262	0.701635	0.743629		1.22262	1.0574	1.12069
781	CACNA2D1	calcium channel, voltage-dependent, alpha 2/delta subunit 1	0.663668	0.693834	1.28952	1.3367		1.04545	1.94301	2.0141
100507540	LOC100507540	uncharacterized LOC100507540	0.663947	0.528041	0.423276	0.421202		0.795305	0.637515	0.634391
10186	LHFP	lipoma HMGIC fusion partner	0.664055	0.46998	0.88019	0.698611		0.707743	1.32548	1.05204
148534	TMEM56	transmembrane protein 56	0.664082	0.705851	0.680374	0.892916		1.0629	1.02453	1.34459
344148	NCKAP5	NCK-associated protein 5	0.664104	0.237342	0.314766	0.0909324		0.357387	0.473972	0.136925
23554	TSPAN12	tetraspanin 12	0.664131	0.803481	1.06122	1.04588		1.20982	1.59791	1.5748
112487	DTD2	D-tyrosyl-tRNA deacylase 2 (putative)	0.664214	0.621918	0.622903	0.773662		0.936322	0.937805	1.16478
221302	ZUFSP	zinc finger with UFM1-specific peptidase domain	0.664258	0.812864	0.801405	0.774547		1.22372	1.20647	1.16603
10940	POP1	processing of precursor 1, ribonuclease P/MRP subunit (S. cerevisiae)	0.664825	0.849403	0.774179	1.16133		1.27763	1.16449	1.74682
255758	TCTEX1D2	Tctex1 domain containing 2	0.664874	0.848547	0.946591	0.991952		1.27625	1.42371	1.49194
387695	C10orf99	chromosome 10 open reading frame 99	0.665013	0.550231	0.742569	0.406363		0.827398	1.11662	0.611059
337876	CHSY3	chondroitin sulfate synthase 3	0.66511	0.417375	0.240869	0.415162		0.627528	0.362149	0.624201
100505616	LOC100505616	uncharacterized LOC100505616	0.665128	0.625483	0.884143	0.774012		0.940395	1.32928	1.1637
101928728	LOC101928728	collagen alpha-1(III) chain-like	0.665674	0.961729	0.885445	0.983602		1.44475	1.33015	1.4776
143888	KDELC2	KDEL (Lys-Asp-Glu-Leu) containing 2	0.666052	0.857565	0.947171	0.729805		1.28754	1.42207	1.09572
7260	TSSC1	tumor suppressing subtransferable candidate 1	0.666154	0.822011	0.734866	0.89386		1.23397	1.10315	1.34182
64080	RBKS	ribokinase	0.666188	1.11508	1.13466	2.01315		1.67382	1.70321	3.0219
348110	C15orf38	chromosome 15 open reading frame 38	0.666265	0.945775	0.842884	1.12356		1.41952	1.26509	1.68636
3214	HOXB4	homeobox B4	0.666285	0.8959	0.783837	1.24796		1.34462	1.17643	1.87301
3108	HLA-DMA	major histocompatibility complex, class II, DM alpha	0.666438	0.637946	0.364084	0.325815		0.957248	0.546314	0.48889
80216	ALPK1	alpha-kinase 1	1.50053	1.50034	0.732651	0.583508		0.999873	0.488263	0.388869
6548	SLC9A1	solute carrier family 9, subfamily A (NHE1, cation proton antiporter 1), member 1	1.50063	1.77958	0.909357	1.06282		1.18589	0.605984	0.708251
256949	KANK3	KN motif and ankyrin repeat domains 3	1.50068	1.2105	1.55747	1.26247		0.80663	1.03784	0.84126
155382	VPS37D	vacuolar protein sorting 37 homolog D (S. cerevisiae)	1.50099	1.19258	1.87492	1.7472		0.794526	1.24912	1.16403
126375	ZNF792	zinc finger protein 792	1.50105	1.28973	0.695556	0.848523		0.859218	0.463381	0.565287
129530	LYG1	lysozyme G-like 1	1.50198	1.307	0.521905	0.720749		0.87018	0.347477	0.479864
286828	CSN1S2AP	casein alpha s2-like A, pseudogene	1.50201	1.3374	0.913422	1.06733		0.890406	0.608132	0.710597
154442	BVES-AS1	BVES antisense RNA 1	1.5024	1.42649	0.70826	0.964455		0.94947	0.471418	0.641942
5187	PER1	period circadian clock 1	1.5025	1.02651	1.25169	0.99761		0.683199	0.833072	0.663966
100289019	LOC100289019	uncharacterized LOC100289019	1.50316	0.757671	0.969795	0.458499		0.504051	0.645169	0.305022
9640	ZNF592	zinc finger protein 592	1.50396	1.14245	1.11992	0.911463		0.759629	0.744651	0.606043
100270679	LOC100270679	uncharacterized LOC100270679	1.50396	1.30203	1.38846	1.47896		0.865731	0.923204	0.983378
101927287	LOC101927287	uncharacterized LOC101927287	1.50411	0.905048	0.765175	0.701624		0.601715	0.508721	0.466469
144481	SOCS2-AS1	SOCS2 antisense RNA 1	1.50463	1.22617	0.948434	0.965139		0.814932	0.630344	0.641447
3709	ITPR2	inositol 1,4,5-trisphosphate receptor, type 2	1.5047	0.944544	0.907745	0.701194		0.62773	0.603275	0.466003
9924	PAN2	PAN2 poly(A) specific ribonuclease subunit homolog (S. cerevisiae)	1.50559	1.77521	1.65964	1.49462		1.17907	1.10232	0.992713
546	ATRX	alpha thalassemia/mental retardation syndrome X-linked	1.50561	1.24439	1.24293	1.05088		0.8265	0.825534	0.697975
203259	FAM219A	family with sequence similarity 219, member A	1.50601	1.42371	1.41941	1.12283		0.945358	0.9425	0.745571
84830	ADTRP	androgen-dependent TFPI-regulating protein	1.50632	1.46825	1.10289	0.874591		0.974724	0.732174	0.580615
11136	SLC7A9	solute carrier family 7 (amino acid transporter light chain, bo,+ system), member 9	1.50671	1.58809	0.995154	1.2978		1.05401	0.660482	0.861349
126549	ANKLE1	ankyrin repeat and LEM domain containing 1	1.5077	0.951861	0.773881	0.780796		0.631335	0.513288	0.517874
113146	AHNAK2	AHNAK nucleoprotein 2	1.50785	2.93339	2.49723	3.65299		1.94541	1.65615	2.42264
123803	NTAN1	N-terminal asparagine amidase	1.50797	1.30493	1.02468	1.06944		0.865353	0.679508	0.709193
100507034	PITRM1-AS1	PITRM1 antisense RNA 1	1.50809	1.22122	0.824015	0.832829		0.809782	0.546397	0.552242
2272	FHIT	fragile histidine triad	1.50869	0.751913	0.953037	0.805952		0.498387	0.631697	0.534206
8506	CNTNAP1	contactin associated protein 1	1.50895	1.53574	2.21906	2.28589		1.01776	1.4706	1.51489
26532	OR10H3	olfactory receptor, family 10, subfamily H, member 3	1.50902	2.05608	1.12979	1.11176		1.36253	0.748692	0.736744
55800	SCN3B	sodium channel, voltage-gated, type III, beta subunit	1.50996	1.77369	1.99661	2.00698		1.17466	1.3223	1.32916
8303	SNN	stannin	1.51002	1.31103	1.20224	1.17621		0.86822	0.796172	0.778936
84446	BRSK1	BR serine/threonine kinase 1	1.51074	1.00554	0.653508	0.660838		0.665592	0.432575	0.437427
51696	HECA	headcase homolog (Drosophila)	1.51114	1.18213	1.073	1.02038		0.782274	0.71006	0.675238
10417	SPON2	spondin 2, extracellular matrix protein	1.51175	1.01565	1.02611	0.799402		0.671841	0.678757	0.528793
26511	CHIC2	cysteine-rich hydrophobic domain 2	1.51196	1.13767	0.829894	0.632194		0.752446	0.548886	0.418128
80230	RUFY1	RUN and FYVE domain containing 1	1.512	1.40813	1.16895	1.47334		0.931303	0.773116	0.974433
100996457	LOC100996457	uncharacterized LOC100996457	1.51252	0.889473	0.694094	0.706046		0.588073	0.458899	0.466801
137964	AGPAT6	1-acylglycerol-3-phosphate O-acyltransferase 6	1.51263	1.12014	1.3321	1.10577		0.740524	0.880651	0.731025
10848	PPP1R13L	protein phosphatase 1, regulatory subunit 13 like	1.51329	1.19186	1.26406	1.49694		0.787599	0.835309	0.9892
79369	B3GNT4	UDP-GlcNAc:betaGal beta-1,3-N-acetylglucosaminyltransferase 4	1.51336	1.29974	2.82438	1.79793		0.858846	1.8663	1.18804
1464	CSPG4	chondroitin sulfate proteoglycan 4	1.51364	1.58799	0.878626	1.32518		1.04912	0.580471	0.875489
1848	DUSP6	dual specificity phosphatase 6	1.514	1.38175	1.0806	0.705864		0.912649	0.713741	0.466226
84441	MAML2	mastermind-like 2 (Drosophila)	1.51407	0.806538	1.0231	1.12234		0.532696	0.675727	0.741271
84876	ORAI1	ORAI calcium release-activated calcium modulator 1	1.5142	1.07775	0.971325	0.84983		0.711764	0.641478	0.561241
3231	HOXD1	homeobox D1	1.51432	1.35461	1.01685	1.31797		0.894533	0.671491	0.870342
3383	ICAM1	intercellular adhesion molecule 1	1.51437	1.17321	0.7042	0.631558		0.774722	0.465012	0.417044
55667	DENND4C	DENN/MADD domain containing 4C	1.5145	0.985877	1.22361	0.915042		0.65096	0.807935	0.604189
101929760	LOC101929760	uncharacterized LOC101929760	1.51576	0.756724	1.27671	0.976694		0.499237	0.842289	0.644359
101928461	LOC101928461	uncharacterized LOC101928461	1.51587	0.925291	0.961112	0.761247		0.610401	0.634032	0.502183
440356	CDIPT-AS1	CDIPT antisense RNA 1 (head to head)	1.51612	1.08476	1.26011	0.973578		0.715484	0.83114	0.64215
1775	DNASE1L2	deoxyribonuclease I-like 2	1.51615	1.33067	1.23441	1.12565		0.877662	0.814175	0.742442
64718	UNKL	unkempt homolog (Drosophila)-like	1.51643	1.16017	1.4573	1.34017		0.765068	0.961003	0.883763
29855	UBN1	ubinuclein 1	1.51672	1.57975	1.0298	1.1199		1.04156	0.678966	0.73837
22839	DLGAP4	discs, large (Drosophila) homolog-associated protein 4	1.51673	1.39146	1.4449	1.36895		0.917407	0.952642	0.902563
283554	GPR137C	G protein-coupled receptor 137C	1.51699	0.904842	1.47777	1.88973		0.596471	0.974147	1.24571
91683	SYT12	synaptotagmin XII	1.51743	0.675236	1.31942	0.810549		0.444987	0.869508	0.534159
64651	CSRNP1	cysteine-serine-rich nuclear protein 1	1.51784	1.56559	0.851766	1.01822		1.03146	0.56117	0.670836
158038	LINGO2	leucine rich repeat and Ig domain containing 2	1.51799	0.632351	1.46785	0.733387		0.416571	0.966972	0.483131
349136	WDR86	WD repeat domain 86	1.51812	0.766941	0.983062	0.546812		0.50519	0.647551	0.36019
79731	NARS2	asparaginyl-tRNA synthetase 2, mitochondrial (putative)	1.51813	1.3858	1.03343	1.37734		0.912836	0.68073	0.907264
146223	CMTM4	CKLF-like MARVEL transmembrane domain containing 4	1.5191	1.27157	2.74272	2.42745		0.837058	1.80549	1.59796
57706	DENND1A	DENN/MADD domain containing 1A	1.5195	1.43435	1.01476	1.1857		0.94396	0.66782	0.78032
3841	KPNA5	karyopherin alpha 5 (importin alpha 6)	1.51967	1.27778	0.965524	1.12531		0.840831	0.635353	0.740496
22843	PPM1E	protein phosphatase, Mg2+/Mn2+ dependent, 1E	1.51972	2.01411	0.962565	1.39865		1.32531	0.633381	0.920333
2707	GJB3	gap junction protein, beta 3, 31kDa	1.51993	2.32448	1.4594	2.11308		1.52934	0.960177	1.39025
5669	PSG1	pregnancy specific beta-1-glycoprotein 1	1.52027	1.73054	1.04402	1.46286		1.13831	0.686736	0.962234
10075	HUWE1	HECT, UBA and WWE domain containing 1, E3 ubiquitin protein ligase	1.52048	1.55539	1.07429	1.10802		1.02296	0.706547	0.728729
5590	PRKCZ	protein kinase C, zeta	1.5205	1.39098	1.3973	1.45903		0.914816	0.918971	0.959572
27124	INPP5J	inositol polyphosphate-5-phosphatase J	1.5217	1.75423	1.34742	1.25609		1.15281	0.885476	0.825454
4215	MAP3K3	mitogen-activated protein kinase kinase kinase 3	1.52188	1.65249	1.2331	1.6499		1.08582	0.810248	1.08412
4501	MT1X	metallothionein 1X	1.52196	1.08128	0.900752	0.707929		0.710451	0.591836	0.465143
113263	GLCCI1	glucocorticoid induced transcript 1	1.5232	1.39147	1.21193	1.41285		0.913515	0.795643	0.92755
3904	LAIR2	leukocyte-associated immunoglobulin-like receptor 2	1.52323	1.60128	1.03462	1.46301		1.05124	0.679231	0.960467
55352	COPRS	coordinator of PRMT5, differentiation stimulator	1.52393	1.31772	1.6016	1.78829		0.864683	1.05097	1.17347
51195	RAPGEFL1	Rap guanine nucleotide exchange factor (GEF)-like 1	1.52428	1.65365	1.32669	1.69782		1.08487	0.870368	1.11385
641364	SLC7A11-AS1	SLC7A11 antisense RNA 1	1.5246	1.22327	1.11434	1.32187		0.802357	0.730907	0.867027
130540	ALS2CR12	amyotrophic lateral sclerosis 2 (juvenile) chromosome region, candidate 12	1.52508	1.39972	1.16641	1.07405		0.917805	0.764819	0.704259
5605	MAP2K2	mitogen-activated protein kinase kinase 2	1.52521	1.31735	1.04452	1.30312		0.863719	0.684835	0.854386
3710	ITPR3	inositol 1,4,5-trisphosphate receptor, type 3	1.52598	1.43564	1.04073	1.08979		0.940794	0.682008	0.714157
5334	PLCL1	phospholipase C-like 1	1.52603	1.1127	0.683878	0.589031		0.729148	0.448142	0.385989
641649	TMEM91	transmembrane protein 91	1.52702	1.41719	2.18654	1.76387		0.928075	1.4319	1.1551
1122	CHML	choroideremia-like (Rab escort protein 2)	1.52761	1.35035	1.10712	0.957289		0.883968	0.724742	0.62666
4908	NTF3	neurotrophin 3	1.52837	1.90292	1.36544	1.39459		1.24506	0.893397	0.912464
284702	HNRNPU-AS1	HNRNPU antisense RNA 1	1.52887	1.93496	1.24465	1.52283		1.26562	0.814096	0.996052
80853	JHDM1D	jumonji C domain containing histone demethylase 1 homolog D (S. cerevisiae)	1.52889	1.55868	1.15565	0.852386		1.01949	0.755875	0.557521
9914	ATP2C2	ATPase, Ca++ transporting, type 2C, member 2	1.52897	1.2964	1.23414	1.0905		0.847891	0.807171	0.713225
441072	FLJ31104	uncharacterized LOC441072	1.53025	1.93613	0.687919	1.08664		1.26524	0.449548	0.710111
80210	ARMC9	armadillo repeat containing 9	1.53062	1.12657	1.40922	1.46283		0.736023	0.920687	0.955712
121551	BTBD11	BTB (POZ) domain containing 11	1.53087	0.658572	1.02747	0.505016		0.430195	0.671169	0.329888
339761	CYP27C1	cytochrome P450, family 27, subfamily C, polypeptide 1	1.53095	1.50912	0.730168	1.40703		0.985743	0.47694	0.919062
2878	GPX3	glutathione peroxidase 3 (plasma)	1.53165	0.824641	1.47854	0.626271		0.538399	0.965321	0.408885
51665	ASB1	ankyrin repeat and SOCS box containing 1	1.53188	1.73828	1.50354	2.31282		1.13473	0.981495	1.50979
54805	CNNM2	cyclin M2	1.53198	1.12148	1.14692	0.901697		0.732049	0.748655	0.588583
148170	CDC42EP5	CDC42 effector protein (Rho GTPase binding) 5	1.53277	0.834704	0.701841	0.540263		0.544574	0.457892	0.352476
7634	ZNF80	zinc finger protein 80	1.5329	1.29305	1.09126	1.20612		0.843534	0.711894	0.786823
125228	FAM210A	family with sequence similarity 210, member A	1.533	1.33463	1.68866	1.39148		0.870598	1.10154	0.907683
4601	MXI1	MAX interactor 1, dimerization protein	1.53353	0.799356	1.95317	0.920966		0.521252	1.27364	0.600553
255394	TCP11L2	t-complex 11, testis-specific-like 2	1.53445	0.882249	1.10455	0.781406		0.574962	0.719835	0.509242
80019	UBTD1	ubiquitin domain containing 1	1.53617	1.20392	1.14896	1.31086		0.783716	0.747941	0.853332
51303	FKBP11	FK506 binding protein 11, 19 kDa	1.53641	2.00686	1.24078	1.43667		1.3062	0.807586	0.935085
79656	BEND5	BEN domain containing 5	1.53673	0.613586	2.78811	0.878909		0.399279	1.81431	0.571934
339105	PRSS53	protease, serine, 53	1.53803	1.03904	2.02549	1.18825		0.675565	1.31694	0.772581
101927599	LOC101927599	uncharacterized LOC101927599	1.53808	1.64503	0.609517	0.725263		1.06953	0.396283	0.471537
275	AMT	aminomethyltransferase	1.53855	1.35892	0.991905	1.14042		0.883246	0.644701	0.741228
29121	CLEC2D	C-type lectin domain family 2, member D	1.53872	1.56336	0.933624	0.873772		1.01601	0.606753	0.567856
6666	SOX12	SRY (sex determining region Y)-box 12	1.53885	1.1514	1.49762	1.18631		0.748222	0.973208	0.770904
101927759	LOC101927759	uncharacterized LOC101927759	1.53899	1.42686	0.895564	0.982234		0.927136	0.581916	0.638232
688	KLF5	Kruppel-like factor 5 (intestinal)	1.53922	1.59759	1.0428	1.04799		1.03792	0.677485	0.680855
3866	KRT15	keratin 15	1.53989	1.86256	1.27375	2.20026		1.20954	0.82717	1.42885
1760	DMPK	dystrophia myotonica-protein kinase	1.54006	1.50627	1.12728	1.17324		0.978062	0.731969	0.761817
387923	SERP2	stress-associated endoplasmic reticulum protein family member 2	1.54048	1.08198	1.00372	1.12929		0.702367	0.651567	0.733077
100874012	NAV2-AS5	NAV2 antisense RNA 5	1.54081	1.38376	1.35157	1.42148		0.898077	0.877186	0.922556
9857	CEP350	centrosomal protein 350kDa	1.543	1.40858	1.259	1.30116		0.912882	0.815944	0.843266
147015	DHRS13	dehydrogenase/reductase (SDR family) member 13	1.54327	1.05594	1.89957	1.31943		0.684222	1.23088	0.85496
9028	RHBDL1	rhomboid, veinlet-like 1 (Drosophila)	1.54438	1.6187	1.23493	0.944188		1.04812	0.799626	0.611369
2256	FGF11	fibroblast growth factor 11	1.54441	1.24467	2.09865	1.19301		0.805919	1.35886	0.77247
8792	TNFRSF11A	tumor necrosis factor receptor superfamily, member 11a, NFKB activator	1.54522	1.48958	1.22663	1.46473		0.963993	0.793823	0.947913
26505	CNNM3	cyclin M3	1.54546	1.74064	1.38236	1.69194		1.12629	0.894464	1.09478
84935	MEDAG	mesenteric estrogen-dependent adipogenesis	1.54587	0.72134	0.387614	0.46152		0.466623	0.250741	0.298549
51422	PRKAG2	protein kinase, AMP-activated, gamma 2 non-catalytic subunit	1.54604	1.53018	1.01171	1.08084		0.989741	0.654385	0.699099
254048	UBN2	ubinuclein 2	1.54623	1.13712	1.10763	0.961912		0.735409	0.716341	0.6221
100507054	LOC100507054	uncharacterized LOC100507054	1.54637	1.38683	1.11518	1.08493		0.896831	0.721159	0.701598
643749	TRAF3IP2-AS1	TRAF3IP2 antisense RNA 1	1.54647	1.50104	1.24267	1.24949		0.970624	0.803557	0.807966
55208	DCUN1D2	DCN1, defective in cullin neddylation 1, domain containing 2	1.54665	1.33473	1.19263	1.02643		0.862983	0.771106	0.663647
57291	DANCR	differentiation antagonizing non-protein coding RNA	1.54707	0.905319	1.78534	1.3881		0.585182	1.15402	0.897244
54751	FBLIM1	filamin binding LIM protein 1	1.54713	1.19719	0.854437	0.990551		0.773812	0.552271	0.64025
27161	AGO2	argonaute RISC catalytic component 2	1.54729	1.68648	1.14962	1.42968		1.08996	0.742988	0.923987
144406	WDR66	WD repeat domain 66	1.54771	1.63705	0.80651	0.698755		1.05773	0.5211	0.451478
23241	PACS2	phosphofurin acidic cluster sorting protein 2	1.5481	1.60702	1.32771	1.61675		1.03806	0.857644	1.04435
4773	NFATC2	nuclear factor of activated T-cells, cytoplasmic, calcineurin-dependent 2	1.54904	1.64644	0.869312	0.80883		1.06287	0.561193	0.522148
81848	SPRY4	sprouty homolog 4 (Drosophila)	1.5492	1.42048	0.684902	0.653864		0.916916	0.442101	0.422066
11099	PTPN21	protein tyrosine phosphatase, non-receptor type 21	1.54929	1.51918	1.17198	1.4228		0.980566	0.756463	0.918354
338739	CSTF3-AS1	CSTF3 antisense RNA 1 (head to head)	1.55004	0.8927	1.27758	1.03347		0.575922	0.824225	0.666743
7008	TEF	thyrotrophic embryonic factor	1.55056	1.51029	1.31427	1.36209		0.974028	0.847605	0.878451
51560	RAB6B	RAB6B, member RAS oncogene family	1.55148	1.5243	1.025	1.67147		0.982478	0.660662	1.07734
50488	MINK1	misshapen-like kinase 1	1.5515	1.52991	1.59918	1.75557		0.986083	1.03073	1.13153
10418	SPON1	spondin 1, extracellular matrix protein	1.5525	1.35577	1.1952	1.27547		0.873284	0.769857	0.821561
170679	PSORS1C1	psoriasis susceptibility 1 candidate 1	1.55251	2.05159	0.699369	0.671174		1.32147	0.450476	0.432316
7850	IL1R2	interleukin 1 receptor, type II	1.55306	1.22809	0.861594	0.718156		0.790754	0.554772	0.462414
257407	C2orf72	chromosome 2 open reading frame 72	1.55312	1.70904	2.67697	1.22737		1.10039	1.72361	0.790261
1459	CSNK2A2	casein kinase 2, alpha prime polypeptide	1.55325	1.98122	0.958632	1.16968		1.27553	0.617178	0.753055
26502	NARF	nuclear prelamin A recognition factor	1.55517	1.35671	1.94422	1.81897		0.872391	1.25017	1.16963
148254	ZNF555	zinc finger protein 555	1.55527	1.01397	0.933053	0.924966		0.651953	0.599928	0.594728
140612	ZFP28	ZFP28 zinc finger protein	1.55686	1.85158	1.06702	1.23422		1.1893	0.685366	0.792766
7089	TLE2	transducin-like enhancer of split 2 (E(sp1) homolog, Drosophila)	1.55712	0.64387	0.5738	0.587467		0.4135	0.368501	0.377278
8383	OR1A1	olfactory receptor, family 1, subfamily A, member 1	1.55743	1.42394	1.15736	1.14788		0.914288	0.743125	0.737036
160335	TMTC2	transmembrane and tetratricopeptide repeat containing 2	1.55788	1.20576	0.848623	0.705332		0.773977	0.544729	0.452751
55565	ZNF821	zinc finger protein 821	1.55789	1.26039	0.976003	0.772842		0.80904	0.626491	0.496083
158405	KIAA1958	KIAA1958	1.5585	1.24431	1.1194	0.948774		0.798403	0.718254	0.608773
57161	PELI2	pellino E3 ubiquitin protein ligase family member 2	1.55899	0.670689	0.903406	0.444343		0.430208	0.579483	0.28502
3814	KISS1	KiSS-1 metastasis-suppressor	1.55946	2.81852	1.29202	1.41825		1.80736	0.828505	0.909448
8736	MYOM1	myomesin 1	1.55971	0.977241	1.11896	0.913892		0.626554	0.717415	0.585938
84859	LRCH3	leucine-rich repeats and calponin homology (CH) domain containing 3	1.56035	1.24778	1.13769	1.14467		0.799682	0.729126	0.733601
7739	ZNF185	zinc finger protein 185 (LIM domain)	1.56119	2.6149	2.15929	2.65322		1.67494	1.3831	1.69948
339883	C3orf35	chromosome 3 open reading frame 35	1.56148	1.26667	1.33302	1.16666		0.811197	0.853687	0.747152
54576	UGT1A8	UDP glucuronosyltransferase 1 family, polypeptide A8	1.56157	1.37226	0.795052	0.886768		0.878767	0.509135	0.567868
57379	AICDA	activation-induced cytidine deaminase	1.56182	0.587481	3.60247	1.72472		0.376152	2.30658	1.1043
374407	DNAJB13	DnaJ (Hsp40) homolog, subfamily B, member 13	1.56236	1.2813	1.15804	0.797749		0.820106	0.74121	0.510604
150082	LCA5L	Leber congenital amaurosis 5-like	1.56238	1.57517	1.39855	1.29474		1.00819	0.895146	0.828696
10589	DRAP1	DR1-associated protein 1 (negative cofactor 2 alpha)	1.5636	1.73736	1.11387	1.35855		1.11113	0.712372	0.86886
460	ASTN1	astrotactin 1	1.56387	1.59243	1.18459	1.32573		1.01826	0.75747	0.847725
9780	PIEZO1	piezo-type mechanosensitive ion channel component 1	1.56488	1.7098	1.33363	1.16848		1.09261	0.852225	0.746694
415	ARSE	arylsulfatase E (chondrodysplasia punctata 1)	1.5653	1.0202	1.00141	0.493732		0.651756	0.639753	0.315423
646962	HRCT1	histidine rich carboxyl terminus 1	1.56547	2.15586	1.23547	1.43156		1.37713	0.789201	0.91446
60468	BACH2	BTB and CNC homology 1, basic leucine zipper transcription factor 2	1.56574	1.10481	1.18539	0.926562		0.705612	0.757082	0.591772
84444	DOT1L	DOT1-like histone H3K79 methyltransferase	1.56583	1.47852	1.13194	1.1535		0.944242	0.7229	0.736669
3730	KAL1	Kallmann syndrome 1 sequence	1.56601	0.967505	0.925838	0.345059		0.617815	0.591208	0.220343
9185	REPS2	RALBP1 associated Eps domain containing 2	1.56654	1.19488	1.16943	1.16716		0.76275	0.746507	0.745055
11135	CDC42EP1	CDC42 effector protein (Rho GTPase binding) 1	1.56728	1.28266	0.96726	0.752891		0.818401	0.617159	0.480381
9821	RB1CC1	RB1-inducible coiled-coil 1	1.56734	0.953807	1.2897	0.93433		0.60855	0.82286	0.596124
50507	NOX4	NADPH oxidase 4	1.56774	1.32875	0.707516	0.397731		0.847558	0.451296	0.253697
161176	SYNE3	spectrin repeat containing, nuclear envelope family member 3	1.56874	1.59463	0.97933	1.15051		1.0165	0.624278	0.733397
131034	CPNE4	copine IV	1.5691	1.06115	0.846408	0.901079		0.676278	0.539423	0.574265
25925	ZNF521	zinc finger protein 521	1.56985	0.674801	1.1922	0.14807		0.429851	0.759436	0.0943209
2167	FABP4	fatty acid binding protein 4, adipocyte	1.57003	1.21431	0.501374	0.524613		0.773428	0.31934	0.334141
7133	TNFRSF1B	tumor necrosis factor receptor superfamily, member 1B	1.57219	1.05586	0.651885	0.554446		0.671586	0.414636	0.352659
9743	ARHGAP32	Rho GTPase activating protein 32	1.57251	1.42031	1.20869	1.47684		0.903211	0.76864	0.939161
861	RUNX1	runt-related transcription factor 1	1.57318	1.8698	1.03274	1.23526		1.18855	0.656468	0.7852
901	CCNG2	cyclin G2	1.5745	0.891235	2.33838	1.22881		0.566043	1.48516	0.780444
9667	SAFB2	scaffold attachment factor B2	1.57707	1.09195	1.26817	0.919857		0.692396	0.804131	0.583271
165904	XIRP1	xin actin-binding repeat containing 1	1.57795	1.16256	1.00908	1.03167		0.73675	0.639486	0.6538
7432	VIP	vasoactive intestinal peptide	1.57799	1.09729	1.08669	0.863121		0.69537	0.688655	0.546976
30001	ERO1L	ERO1-like (S. cerevisiae)	1.58112	1.25458	2.05261	1.10728		0.793472	1.2982	0.70031
92979	MARCH9	membrane-associated ring finger (C3HC4) 9	1.58134	1.15275	0.929819	0.771968		0.728969	0.587993	0.488172
11223	MST1L	macrophage stimulating 1-like	1.58136	1.90996	1.89483	1.87975		1.2078	1.19823	1.18869
374354	NHLRC2	NHL repeat containing 2	1.5817	1.77167	1.20265	1.3022		1.12011	0.760357	0.823295
8740	TNFSF14	tumor necrosis factor (ligand) superfamily, member 14	1.58198	1.3154	0.95883	0.993382		0.831487	0.606094	0.627934
1840	DTX1	deltex homolog 1 (Drosophila)	1.58446	1.15856	0.950869	0.834349		0.731203	0.600123	0.526584
140862	ISM1	isthmin 1, angiogenesis inhibitor	1.5849	1.10837	0.935996	1.20313		0.69933	0.59057	0.759117
90799	CEP95	centrosomal protein 95kDa	1.58507	1.54507	1.48746	1.63503		0.974766	0.938418	1.03152
6304	SATB1	SATB homeobox 1	1.58659	0.600279	0.503583	0.229229		0.378346	0.3174	0.144479
201134	CEP112	centrosomal protein 112kDa	1.58735	1.79554	1.07059	1.3884		1.13116	0.67445	0.874669
8527	DGKD	diacylglycerol kinase, delta 130kDa	1.58801	1.38123	1.21729	1.4682		0.869791	0.76655	0.924555
50636	ANO7	anoctamin 7	1.58864	0.869365	1.49328	0.882119		0.547238	0.939971	0.555266
100507062	PSMD6-AS2	PSMD6 antisense RNA 2	1.5888	1.62122	1.27956	1.72671		1.02041	0.805365	1.0868
8793	TNFRSF10D	tumor necrosis factor receptor superfamily, member 10d, decoy with truncated death domain	1.589	1.27617	2.20144	1.6919		0.803125	1.38542	1.06476
100130872	LOC100130872	uncharacterized LOC100130872	1.58984	1.36606	1.23665	1.45159		0.859244	0.777841	0.913042
222553	SLC35F1	solute carrier family 35, member F1	1.59016	2.02634	0.640344	2.0974		1.2743	0.402691	1.31898
23162	MAPK8IP3	mitogen-activated protein kinase 8 interacting protein 3	1.59087	1.20108	1.19723	0.875513		0.754985	0.752563	0.550337
26227	PHGDH	phosphoglycerate dehydrogenase	1.59129	1.88722	0.719568	0.60392		1.18597	0.452192	0.379516
1305	COL13A1	collagen, type XIII, alpha 1	1.59144	1.31091	0.840094	0.998224		0.823725	0.527883	0.627246
116987	AGAP1	ArfGAP with GTPase domain, ankyrin repeat and PH domain 1	1.59225	1.57892	2.06913	2.30853		0.991627	1.2995	1.44985
257044	C1orf101	chromosome 1 open reading frame 101	1.59293	1.83964	0.769494	0.726002		1.15488	0.483069	0.455766
55117	SLC6A15	solute carrier family 6 (neutral amino acid transporter), member 15	1.59304	1.12293	0.673805	0.615498		0.704898	0.422967	0.386365
57573	ZNF471	zinc finger protein 471	1.59306	1.5791	1.52197	1.75954		0.991231	0.95537	1.1045
60312	AFAP1	actin filament associated protein 1	1.59364	0.963756	1.06847	0.880147		0.604751	0.670459	0.552287
390595	UBAP1L	ubiquitin associated protein 1-like	1.59515	1.27734	0.968021	1.06396		0.800766	0.606852	0.666999
23503	ZFYVE26	zinc finger, FYVE domain containing 26	1.59538	1.58952	1.03175	1.20178		0.996322	0.646712	0.753289
135295	SRSF12	serine/arginine-rich splicing factor 12	1.59597	1.11017	0.88553	0.825572		0.695606	0.554854	0.517286
404216	C10orf85	chromosome 10 open reading frame 85	1.59626	0.953066	0.926103	1.05496		0.597061	0.580169	0.660892
8862	APLN	apelin	1.59633	1.76989	1.94188	1.27354		1.10872	1.21646	0.79779
10838	ZNF275	zinc finger protein 275	1.59664	1.70498	0.830662	1.13207		1.06785	0.520255	0.70903
83541	FAM110A	family with sequence similarity 110, member A	1.59737	1.62392	1.36253	1.62431		1.01662	0.852983	1.01687
90423	ATP6V1E2	ATPase, H+ transporting, lysosomal 31kDa, V1 subunit E2	1.59766	2.13728	1.05788	1.25348		1.33776	0.662147	0.784574
283471	TMPRSS12	transmembrane (C-terminal) protease, serine 12	1.59773	1.39903	1.1544	1.16902		0.875639	0.722528	0.73168
29123	ANKRD11	ankyrin repeat domain 11	1.59858	1.72753	0.772327	0.891887		1.08067	0.483134	0.557925
969	CD69	CD69 molecule	1.59897	0.695877	0.372123	0.148097		0.435203	0.232727	0.0926203
124930	ANKRD13B	ankyrin repeat domain 13B	1.60017	0.901408	0.955599	0.871974		0.563319	0.597185	0.544925
57576	KIF17	kinesin family member 17	1.60071	2.07028	1.03347	1.35165		1.29335	0.64563	0.844406
64121	RRAGC	Ras-related GTP binding C	1.60091	1.77607	1.29678	1.73936		1.10941	0.810025	1.08648
55615	PRR5	proline rich 5 (renal)	1.60176	1.17826	0.993662	1.02026		0.735602	0.620355	0.636962
101929328	LOC101929328	uncharacterized LOC101929328	1.60305	1.48288	1.29089	1.18025		0.925034	0.805269	0.736252
22915	MMRN1	multimerin 1	1.60568	1.39322	1.02335	1.01135		0.867686	0.637334	0.629861
5447	POR	P450 (cytochrome) oxidoreductase	1.60623	1.54838	1.29939	1.35411		0.963982	0.808967	0.843034
3950	LECT2	leukocyte cell-derived chemotaxin 2	1.60625	2.18586	1.07789	3.12746		1.36085	0.671061	1.94705
127247	ASB17	ankyrin repeat and SOCS box containing 17	1.6073	1.5027	1.29351	1.65458		0.934923	0.804777	1.02942
16	AARS	alanyl-tRNA synthetase	1.60781	2.4713	1.36197	1.55741		1.53706	0.847097	0.968653
79083	MLPH	melanophilin	1.60787	1.25906	1.32653	1.50017		0.783059	0.825025	0.933017
154865	IQUB	IQ motif and ubiquitin domain containing	1.60809	1.80681	1.21504	2.24405		1.12357	0.755576	1.39547
2044	EPHA5	EPH receptor A5	1.60995	0.73258	1.08452	0.883836		0.455033	0.673634	0.548984
64321	SOX17	SRY (sex determining region Y)-box 17	1.61047	1.41598	0.950344	1.11521		0.879233	0.590104	0.692476
51265	CDKL3	cyclin-dependent kinase-like 3	1.61067	1.48965	1.13807	1.13563		0.924867	0.706584	0.705064
100289187	LOC100289187	transmembrane protein 225-like	1.61338	1.43893	0.854961	1.03367		0.891872	0.52992	0.640685
6455	SH3GL1	SH3-domain GRB2-like 1	1.61517	1.4011	1.03532	0.933609		0.867461	0.640997	0.578025
28755	TRAC	T cell receptor alpha constant	1.61615	0.948274	0.590884	0.581218		0.58675	0.365613	0.359632
27434	POLM	polymerase (DNA directed), mu	1.61619	1.02762	0.858416	0.815536		0.635832	0.531137	0.504606
29948	OSGIN1	oxidative stress induced growth inhibitor 1	1.61748	2.16465	1.40656	1.55511		1.33829	0.869602	0.96144
56977	STOX2	storkhead box 2	1.61748	1.47623	1.11815	1.79487		0.912676	0.691292	1.10967
10616	RBCK1	RanBP-type and C3HC4-type zinc finger containing 1	1.61862	1.63042	0.888336	0.896066		1.00729	0.548823	0.553598
101928820	LOC101928820	uncharacterized LOC101928820	1.61968	1.89923	1.23325	1.02979		1.1726	0.761414	0.635797
9568	GABBR2	gamma-aminobutyric acid (GABA) B receptor, 2	1.62105	3.40418	1.32101	5.19091		2.09999	0.81491	3.2022
5352	PLOD2	procollagen-lysine, 2-oxoglutarate 5-dioxygenase 2	1.62297	1.13429	1.57386	0.741843		0.6989	0.969739	0.45709
3654	IRAK1	interleukin-1 receptor-associated kinase 1	1.62387	1.61517	1.02921	1.32076		0.994645	0.633803	0.81334
100129196	MATN1-AS1	MATN1 antisense RNA 1	1.62428	1.35795	1.60493	1.19206		0.836034	0.98809	0.733901
5270	SERPINE2	serpin peptidase inhibitor, clade E (nexin, plasminogen activator inhibitor type 1), member 2	1.62493	1.7048	1.07272	1.7602		1.04915	0.660165	1.08324
123	PLIN2	perilipin 2	1.62515	1.35731	1.18823	0.848417		0.835191	0.731155	0.522056
199223	TTC21A	tetratricopeptide repeat domain 21A	1.62574	1.51905	1.13735	1.20076		0.934373	0.699589	0.738594
23077	MYCBP2	MYC binding protein 2, E3 ubiquitin protein ligase	1.62637	1.4741	0.818962	0.953591		0.906371	0.503552	0.586331
5297	PI4KA	phosphatidylinositol 4-kinase, catalytic, alpha	1.62702	1.78874	1.29403	1.66728		1.0994	0.795339	1.02475
83897	KRTAP3-2	keratin associated protein 3-2	1.62709	1.3517	2.18451	3.85732		0.830746	1.34259	2.37069
27151	CPAMD8	C3 and PZP-like, alpha-2-macroglobulin domain containing 8	1.62745	0.972227	1.32924	1.23797		0.597393	0.81676	0.760682
79618	HMBOX1	homeobox containing 1	1.62861	1.34697	1.47535	1.19334		0.827066	0.905893	0.732733
1880	GPR183	G protein-coupled receptor 183	1.62863	0.829291	0.452895	0.531907		0.509195	0.278083	0.326598
54436	SH3TC1	SH3 domain and tetratricopeptide repeats 1	1.62881	1.08656	1.01527	0.856226		0.667091	0.623323	0.525677
23671	TMEFF2	transmembrane protein with EGF-like and two follistatin-like domains 2	1.62923	1.36823	1.30666	1.71098		0.8398	0.802007	1.05017
1259	CNGA1	cyclic nucleotide gated channel alpha 1	1.62936	1.37872	1.23334	1.28335		0.846172	0.756945	0.787641
100506660	DDX11-AS1	DDX11 antisense RNA 1	1.62948	1.55052	0.732751	0.795077		0.951542	0.449684	0.487933
120103	SLC36A4	solute carrier family 36 (proton/amino acid symporter), member 4	1.6302	1.2894	1.17135	1.1769		0.790943	0.718533	0.721935
80201	HKDC1	hexokinase domain containing 1	1.63023	1.36911	1.11102	1.02218		0.839826	0.681513	0.627018
9464	HAND2	heart and neural crest derivatives expressed 2	1.63108	2.28219	1.32383	1.30764		1.39919	0.811628	0.801706
10687	PNMA2	paraneoplastic Ma antigen 2	1.63197	1.26327	0.579431	0.557836		0.774076	0.35505	0.341818
5463	POU6F1	POU class 6 homeobox 1	1.63255	1.34402	0.732784	0.654925		0.823264	0.448859	0.401167
28516	TRDV3	T cell receptor delta variable 3	1.63258	1.32258	1.16266	1.19126		0.810119	0.712161	0.729681
79605	PGBD5	piggyBac transposable element derived 5	1.63287	2.00802	1.97114	0.868568		1.22975	1.20716	0.531927
101928841	LOC101928841	collagen alpha-1(II) chain-like	1.63348	1.23108	1.29301	1.20044		0.753651	0.791567	0.734896
7162	TPBG	trophoblast glycoprotein	1.63484	1.29168	1.01446	0.768482		0.790096	0.620525	0.470065
115825	WDFY2	WD repeat and FYVE domain containing 2	1.6349	1.54734	1.01095	1.09933		0.946446	0.618356	0.672415
100505501	LOC100505501	uncharacterized LOC100505501	1.63601	1.254	0.624591	0.799625		0.766499	0.381778	0.488767
89796	NAV1	neuron navigator 1	1.63621	1.36817	1.09625	0.982893		0.836182	0.669994	0.600712
161357	MDGA2	MAM domain containing glycosylphosphatidylinositol anchor 2	1.63711	1.07725	1.10813	1.13635		0.658019	0.676883	0.694122
219771	CCNY	cyclin Y	1.63766	1.1158	1.31119	0.933601		0.681337	0.80065	0.570082
2114	ETS2	v-ets avian erythroblastosis virus E26 oncogene homolog 2	1.63779	1.62332	0.867413	1.28566		0.991163	0.529623	0.784995
51256	TBC1D7	TBC1 domain family, member 7	1.63856	1.37755	1.18901	1.18389		0.840706	0.725645	0.722516
55697	VAC14	Vac14 homolog (S. cerevisiae)	1.63955	1.48393	1.1598	0.912907		0.905081	0.707386	0.556802
3902	LAG3	lymphocyte-activation gene 3	1.64164	1.83624	0.857703	1.11109		1.11854	0.522468	0.676815
100859930	HEIH	hepatocellular carcinoma up-regulated EZH2-associated long non-coding RNA	1.64333	1.49601	1.26655	1.17298		0.910354	0.770724	0.713783
6507	SLC1A3	solute carrier family 1 (glial high affinity glutamate transporter), member 3	1.64361	1.21326	0.752935	0.531625		0.738169	0.458099	0.32345
55643	BTBD2	BTB (POZ) domain containing 2	1.64393	1.63055	1.25484	1.17238		0.991861	0.763319	0.713158
8218	CLTCL1	clathrin, heavy chain-like 1	1.64462	1.81983	1.20301	1.24348		1.10654	0.731482	0.756089
2906	GRIN2D	glutamate receptor, ionotropic, N-methyl D-aspartate 2D	1.6469	0.912781	0.883375	0.678588		0.554241	0.536386	0.412039
199800	ADM5	adrenomedullin 5 (putative)	1.64748	1.53602	0.978773	0.793567		0.932349	0.594104	0.481686
101060179	LOC101060179	uncharacterized LOC101060179	1.64752	1.68306	1.16502	1.59972		1.02157	0.707135	0.970986
51676	ASB2	ankyrin repeat and SOCS box containing 2	1.64941	0.559583	0.865294	0.407748		0.339263	0.524608	0.247209
51295	ECSIT	ECSIT signalling integrator	1.64956	1.50496	1.15651	1.09959		0.912338	0.701101	0.666595
2317	FLNB	filamin B, beta	1.65067	1.36351	1.2209	1.07484		0.826035	0.739641	0.651154
56907	SPIRE1	spire-type actin nucleation factor 1	1.6508	2.00756	0.850456	1.20782		1.21611	0.515177	0.731654
643641	ZNF862	zinc finger protein 862	1.65128	1.82997	1.16872	1.47629		1.10821	0.707762	0.894028
3598	IL13RA2	interleukin 13 receptor, alpha 2	1.65133	2.11849	0.191792	0.146019		1.28289	0.116144	0.0884251
64753	CCDC136	coiled-coil domain containing 136	1.65174	1.54169	0.779466	1.33655		0.933376	0.471907	0.809177
8936	WASF1	WAS protein family, member 1	1.65216	1.01743	1.25758	0.986777		0.615816	0.761171	0.597264
93953	ACRC	acidic repeat containing	1.65291	1.87274	1.57334	1.85905		1.133	0.951861	1.12471
90362	FAM110B	family with sequence similarity 110, member B	1.65362	1.03852	1.24796	0.910885		0.628027	0.754686	0.550844
57595	PDZD4	PDZ domain containing 4	1.65421	1.83385	1.93186	2.05673		1.10859	1.16784	1.24333
22936	ELL2	elongation factor, RNA polymerase II, 2	1.65463	1.5752	1.03107	1.27841		0.951994	0.623143	0.772628
64411	ARAP3	ArfGAP with RhoGAP domain, ankyrin repeat and PH domain 3	1.65498	1.54803	1.14184	1.12462		0.935379	0.689943	0.679536
100129597	LINC00462	long intergenic non-protein coding RNA 462	1.65502	1.13409	1.07718	1.03429		0.685242	0.650855	0.624939
65012	SLC26A10	solute carrier family 26, member 10	1.65603	1.49797	0.667257	0.465774		0.904553	0.402925	0.281258
55356	SLC22A15	solute carrier family 22, member 15	1.65672	1.1779	1.11517	1.01791		0.710987	0.673121	0.614414
54538	ROBO4	roundabout, axon guidance receptor, homolog 4 (Drosophila)	1.65735	1.13667	1.28136	1.43164		0.685837	0.77314	0.863812
440028	LOC440028	uncharacterized LOC440028	1.65771	1.05829	1.13498	1.08318		0.638405	0.684664	0.653417
100130889	PSORS1C3	psoriasis susceptibility 1 candidate 3 (non-protein coding)	1.65862	1.66851	1.10929	1.21423		1.00597	0.668802	0.732073
53345	TM6SF2	transmembrane 6 superfamily member 2	1.65915	1.42627	1.44355	1.89108		0.859642	0.870056	1.13979
3851	KRT4	keratin 4	1.65962	1.00571	0.546242	0.417394		0.605992	0.329138	0.2515
404550	C16orf74	chromosome 16 open reading frame 74	1.66025	1.3056	1.41189	1.0404		0.786387	0.850408	0.626653
170690	ADAMTS16	ADAM metallopeptidase with thrombospondin type 1 motif, 16	1.66365	1.20879	0.715459	0.569108		0.72659	0.430053	0.342084
83891	SNX25	sorting nexin 25	1.66484	1.3327	1.22087	1.14763		0.800501	0.733326	0.689335
1594	CYP27B1	cytochrome P450, family 27, subfamily B, polypeptide 1	1.66657	1.44073	0.559838	0.782012		0.864492	0.335923	0.469235
51700	CYB5R2	cytochrome b5 reductase 2	1.66708	2.35603	0.488402	0.618031		1.41326	0.292968	0.370726
80778	ZNF34	zinc finger protein 34	1.66769	1.72304	1.38832	1.26019		1.03319	0.832479	0.755648
1649	DDIT3	DNA-damage-inducible transcript 3	1.6701	1.87486	0.855988	0.793446		1.12261	0.512538	0.47509
83591	THAP2	THAP domain containing, apoptosis associated protein 2	1.67038	1.19387	1.2544	0.840538		0.714733	0.750969	0.503202
80714	PBX4	pre-B-cell leukemia homeobox 4	1.67054	1.54507	1.22421	2.05061		0.924889	0.732821	1.22751
57447	NDRG2	NDRG family member 2	1.67197	1.35197	0.919737	1.11858		0.808611	0.550091	0.669016
101927482	LOC101927482	uncharacterized LOC101927482	1.6732	1.45695	1.09785	1.21966		0.870758	0.656136	0.728937
7405	UVRAG	UV radiation resistance associated	1.67484	1.7001	0.881521	1.14037		1.01508	0.526332	0.680882
56969	RPL23AP32	ribosomal protein L23a pseudogene 32	1.67516	1.98667	1.28706	1.5433		1.18596	0.768318	0.921284
83539	CHST9	carbohydrate (N-acetylgalactosamine 4-0) sulfotransferase 9	1.6752	0.835187	1.36249	0.472605		0.498559	0.813328	0.282119
2796	GNRH1	gonadotropin-releasing hormone 1 (luteinizing-releasing hormone)	1.67554	1.73778	1.4609	1.75541		1.03715	0.871896	1.04767
6539	SLC6A12	solute carrier family 6 (neurotransmitter transporter), member 12	1.67624	0.966033	0.58514	0.357936		0.576311	0.34908	0.213535
11247	NXPH4	neurexophilin 4	1.67639	1.58317	0.863461	0.823688		0.944392	0.515072	0.491347
51177	PLEKHO1	pleckstrin homology domain containing, family O member 1	1.67666	1.42535	0.862532	0.929026		0.850118	0.514436	0.554095
11248	NXPH3	neurexophilin 3	1.67698	1.57637	0.897662	1.0343		0.940004	0.535284	0.616763
7274	TTPA	tocopherol (alpha) transfer protein	1.67814	1.38192	1.36042	1.94178		0.823484	0.81067	1.1571
1953	MEGF6	multiple EGF-like-domains 6	1.67845	2.09723	1.95013	3.71006		1.2495	1.16186	2.21041
23604	DAPK2	death-associated protein kinase 2	1.67895	1.27195	1.32895	2.39877		0.757585	0.791535	1.42873
5928	RBBP4	retinoblastoma binding protein 4	1.67978	1.28077	1.31652	1.25712		0.762462	0.78374	0.748384
91373	UAP1L1	UDP-N-acteylglucosamine pyrophosphorylase 1-like 1	1.67979	1.11504	1.41954	1.48942		0.663796	0.845071	0.886674
4828	NMB	neuromedin B	1.68065	0.670445	2.21712	1.36298		0.39892	1.3192	0.810981
259232	NALCN	sodium leak channel, non-selective	1.68259	2.50666	1.14134	1.19115		1.48976	0.678323	0.707923
26059	ERC2	ELKS/RAB6-interacting/CAST family member 2	1.68372	0.671748	0.456303	0.185177		0.398966	0.271008	0.109981
10391	CORO2B	coronin, actin binding protein, 2B	1.68411	1.25563	1.03375	1.0126		0.745575	0.613828	0.601269
7138	TNNT1	troponin T type 1 (skeletal, slow)	1.68473	1.32234	1.10458	1.07984		0.784898	0.655643	0.640957
255043	TMEM86B	transmembrane protein 86B	1.68526	1.45961	1.07779	1.20187		0.866102	0.639536	0.713167
55240	STEAP3	STEAP family member 3, metalloreductase	1.68556	1.25609	1.14013	1.32533		0.745205	0.676409	0.786285
90639	COX19	cytochrome c oxidase assembly homolog 19 (S. cerevisiae)	1.68615	1.70908	0.947852	0.912483		1.01359	0.562138	0.541163
7039	TGFA	transforming growth factor, alpha	1.68631	1.0103	0.74905	0.461488		0.59912	0.444195	0.273667
151871	DPPA2	developmental pluripotency associated 2	1.68671	1.81391	1.18328	1.16041		1.07541	0.701532	0.687973
388692	LOC388692	uncharacterized LOC388692	1.68856	1.76866	1.37709	1.25206		1.04744	0.815544	0.741499
136288	C7orf57	chromosome 7 open reading frame 57	1.68878	1.29193	2.66272	2.15736		0.765011	1.57672	1.27747
145474	LOC145474	uncharacterized LOC145474	1.68903	1.96349	1.28467	1.89784		1.1625	0.760599	1.12363
100820829	MYZAP	myocardial zonula adherens protein	1.68935	1.21767	0.753571	0.486093		0.720793	0.446072	0.287739
80352	RNF39	ring finger protein 39	1.68992	1.12324	1.17956	1.17456		0.664668	0.697998	0.695038
8620	NPFF	neuropeptide FF-amide peptide precursor	1.69161	1.70425	1.39599	1.48254		1.00747	0.825244	0.876413
651746	ANKRD33B	ankyrin repeat domain 33B	1.69249	1.58295	1.1383	1.18878		0.935276	0.672558	0.702384
728411	GUSBP1	glucuronidase, beta pseudogene 1	1.69307	1.51477	1.35441	1.77953		0.894691	0.799974	1.05107
489	ATP2A3	ATPase, Ca++ transporting, ubiquitous	1.69326	1.21985	0.874276	0.967536		0.720417	0.516328	0.571405
10957	PNRC1	proline-rich nuclear receptor coactivator 1	1.69397	1.09109	1.66394	1.11369		0.644105	0.982273	0.657447
65055	REEP1	receptor accessory protein 1	1.69477	1.71131	1.31695	2.69336		1.00976	0.777071	1.58922
10021	HCN4	hyperpolarization activated cyclic nucleotide-gated potassium channel 4	1.69563	1.32843	1.14025	1.04708		0.783444	0.672462	0.617515
3914	LAMB3	laminin, beta 3	1.69716	1.85045	0.855885	0.858008		1.09032	0.504304	0.505554
7145	TNS1	tensin 1	1.69791	1.20619	0.982228	0.85731		0.710394	0.578491	0.50492
132884	EVC2	Ellis van Creveld syndrome 2	1.69929	1.15847	0.790952	0.763607		0.681738	0.46546	0.449368
763	CA5A	carbonic anhydrase VA, mitochondrial	1.6996	1.4096	1.69695	1.44714		0.829371	0.998439	0.851456
10846	PDE10A	phosphodiesterase 10A	1.69985	1.52595	0.969479	0.917785		0.897696	0.570331	0.53992
100506548	LOC100506548	uncharacterized LOC100506548	1.69987	1.70967	1.2805	1.43593		1.00576	0.753292	0.844726
116442	RAB39B	RAB39B, member RAS oncogene family	1.70055	1.19111	0.875204	0.894844		0.700426	0.514659	0.526208
3572	IL6ST	interleukin 6 signal transducer (gp130, oncostatin M receptor)	1.70089	1.36885	0.981047	0.975213		0.804784	0.576785	0.573355
3699	ITIH3	inter-alpha-trypsin inhibitor heavy chain 3	1.70116	2.62628	1.492	1.0017		1.54382	0.877047	0.588833
4312	MMP1	matrix metallopeptidase 1 (interstitial collagenase)	1.70257	6.93817	0.839813	1.10212		4.07511	0.493261	0.647325
440	ASNS	asparagine synthetase (glutamine-hydrolyzing)	1.70302	1.80691	0.627278	0.562048		1.061	0.368332	0.330029
8614	STC2	stanniocalcin 2	1.70306	1.15914	0.961864	0.573168		0.680619	0.564785	0.336551
153222	CREBRF	CREB3 regulatory factor	1.70396	1.15712	1.22057	1.14178		0.67908	0.716316	0.670074
10420	TESK2	testis-specific kinase 2	1.70491	0.811166	0.969761	0.702257		0.475782	0.568804	0.411902
6525	SMTN	smoothelin	1.70523	1.81634	1.80156	2.41512		1.06516	1.0565	1.4163
387644	LINC00202-1	long intergenic non-protein coding RNA 202-1	1.70531	1.64266	1.42127	1.36413		0.963263	0.83344	0.799932
55716	LMBR1L	limb development membrane protein 1-like	1.71011	1.09549	1.11841	0.767572		0.640595	0.653995	0.448843
84937	ZNRF1	zinc and ring finger 1, E3 ubiquitin protein ligase	1.71068	1.18924	1.90942	1.09489		0.695184	1.11618	0.640031
9811	CTIF	CBP80/20-dependent translation initiation factor	1.71083	1.49391	1.08285	1.17237		0.873209	0.632938	0.685263
8572	PDLIM4	PDZ and LIM domain 4	1.71099	0.556591	0.80847	0.494407		0.325303	0.472515	0.288959
8739	HRK	harakiri, BCL2 interacting protein (contains only BH3 domain)	1.71119	2.76799	0.984999	1.24024		1.61758	0.575622	0.724784
259236	TMIE	transmembrane inner ear	1.71165	0.923826	1.00295	0.739606		0.539727	0.585952	0.4321
55640	FLVCR2	feline leukemia virus subgroup C cellular receptor family, member 2	1.71595	1.33695	1.36968	1.19975		0.77913	0.798206	0.699175
134265	AFAP1L1	actin filament associated protein 1-like 1	1.71648	2.15487	1.33602	1.76644		1.2554	0.778348	1.0291
40	ASIC2	acid-sensing (proton-gated) ion channel 2	1.71674	1.27725	1.94778	1.70048		0.743997	1.13458	0.990527
84253	GARNL3	GTPase activating Rap/RanGAP domain-like 3	1.7178	1.19799	0.941215	1.14207		0.697401	0.547919	0.664844
54753	ZNF853	zinc finger protein 853	1.71798	1.11585	1.03693	1.23868		0.649514	0.603578	0.721009
55876	GSDMB	gasdermin B	1.71812	1.10452	1.01491	0.659926		0.642867	0.59071	0.384099
284835	LINC00323	long intergenic non-protein coding RNA 323	1.71876	1.38723	1.14769	1.32076		0.807109	0.667739	0.768433
55768	NGLY1	N-glycanase 1	1.71892	1.94829	1.27999	1.50821		1.13344	0.744649	0.877416
57787	MARK4	MAP/microtubule affinity-regulating kinase 4	1.72544	1.29549	0.904069	1.03941		0.750817	0.523965	0.602402
222962	SLC29A4	solute carrier family 29 (equilibrative nucleoside transporter), member 4	1.72653	0.89886	1.20823	0.962346		0.520616	0.6998	0.557387
100507376	LOC100507376	uncharacterized LOC100507376	1.7267	1.67116	2.28767	1.4548		0.967837	1.32488	0.842533
55206	SBNO1	strawberry notch homolog 1 (Drosophila)	1.72684	1.40187	1.80185	1.449		0.81181	1.04344	0.839108
55301	OLAH	oleoyl-ACP hydrolase	1.72824	0.787203	0.395121	0.139548		0.455493	0.228626	0.0807456
56479	KCNQ5	potassium voltage-gated channel, KQT-like subfamily, member 5	1.73206	1.93083	0.617987	1.14737		1.11476	0.356794	0.662431
100505483	PRKAG2-AS1	PRKAG2 antisense RNA 1	1.73295	1.66711	1.69059	1.37059		0.96201	0.97556	0.790899
7159	TP53BP2	tumor protein p53 binding protein, 2	1.73326	1.69038	1.48356	1.44351		0.975264	0.855935	0.832833
115330	GPR146	G protein-coupled receptor 146	1.73366	1.18105	3.82556	1.70385		0.681247	2.20663	0.982804
30815	ST6GALNAC6	ST6 (alpha-N-acetyl-neuraminyl-2,3-beta-galactosyl-1,3)-N-acetylgalactosaminide alpha-2,6-sialyltransferase 6	1.73654	1.16438	1.20773	1.07037		0.670517	0.695477	0.616377
348013	TMEM255B	transmembrane protein 255B	1.74085	1.8816	1.40347	1.72779		1.08085	0.806199	0.992498
29931	LINC00312	long intergenic non-protein coding RNA 312	1.74189	1.04917	0.941054	1.32696		0.602316	0.540249	0.761794
442213	PTCHD4	patched domain containing 4	1.74224	0.954961	0.607977	0.543121		0.548121	0.348962	0.311737
6508	SLC4A3	solute carrier family 4 (anion exchanger), member 3	1.74414	1.45334	1.24749	1.58301		0.833271	0.715246	0.907612
203100	HTRA4	HtrA serine peptidase 4	1.74621	2.20833	1.47657	1.50754		1.26464	0.845583	0.863319
168544	ZNF467	zinc finger protein 467	1.74652	1.10176	0.686613	0.619267		0.63083	0.393132	0.354572
80725	SRCIN1	SRC kinase signaling inhibitor 1	1.74691	1.92069	1.62023	1.35923		1.09948	0.927481	0.778076
11237	RNF24	ring finger protein 24	1.74726	1.56269	1.43144	1.21739		0.89437	0.819252	0.696743
283551	C14orf182	chromosome 14 open reading frame 182	1.74756	1.49741	1.46046	1.61493		0.856856	0.83571	0.924103
9108	MTMR7	myotubularin related protein 7	1.7477	1.48381	1.18344	1.4481		0.849004	0.677142	0.828574
222663	SCUBE3	signal peptide, CUB domain, EGF-like 3	1.74899	1.78128	1.04458	1.10996		1.01846	0.597245	0.634628
11069	RAPGEF4	Rap guanine nucleotide exchange factor (GEF) 4	1.74991	1.57886	1.04189	1.18514		0.902248	0.595393	0.677254
284561	LOC284561	uncharacterized LOC284561	1.75033	1.69646	0.74446	0.64137		0.969223	0.425326	0.366428
339168	TMEM95	transmembrane protein 95	1.75045	1.14452	1.15393	1.04248		0.653842	0.659219	0.595548
63893	UBE2O	ubiquitin-conjugating enzyme E2O	1.75166	1.3937	1.44851	1.27875		0.795647	0.826935	0.730023
4052	LTBP1	latent transforming growth factor beta binding protein 1	1.75198	1.20426	0.728764	0.513649		0.687371	0.415966	0.293182
23352	UBR4	ubiquitin protein ligase E3 component n-recognin 4	1.75214	1.92746	1.08715	1.352		1.10006	0.620471	0.771629
374946	DRAXIN	dorsal inhibitory axon guidance protein	1.75246	2.21915	2.85947	3.50243		1.2663	1.63169	1.99858
131583	FAM43A	family with sequence similarity 43, member A	1.75463	2.23114	1.29897	1.54075		1.27157	0.740307	0.878102
83439	TCF7L1	transcription factor 7-like 1 (T-cell specific, HMG-box)	1.7574	2.98496	0.717745	1.38384		1.69851	0.408413	0.787433
374897	SBSN	suprabasin	1.7578	1.38795	2.18407	1.65012		0.789594	1.2425	0.938741
84623	KIRREL3	kin of IRRE like 3 (Drosophila)	1.75782	1.78095	0.431907	0.518163		1.01316	0.245706	0.294776
23138	N4BP3	NEDD4 binding protein 3	1.75851	1.94493	1.29807	1.76564		1.10601	0.738163	1.00405
285512	FAM13A-AS1	FAM13A antisense RNA 1	1.76124	1.87602	1.94733	2.29441		1.06517	1.10566	1.30273
1847	DUSP5	dual specificity phosphatase 5	1.76187	1.31532	0.920864	1.00798		0.746547	0.522662	0.572108
101060264	LOC101060264	uncharacterized LOC101060264	1.76243	1.72731	1.18158	1.14958		0.980072	0.670428	0.652267
57232	ZNF630	zinc finger protein 630	1.76356	1.70979	1.91939	1.28699		0.96951	1.08836	0.729769
8605	PLA2G4C	phospholipase A2, group IVC (cytosolic, calcium-independent)	1.76543	1.62639	1.26192	1.75554		0.921243	0.714796	0.994395
84707	BEX2	brain expressed X-linked 2	1.76586	0.864402	1.23873	0.711368		0.489507	0.701484	0.402844
283070	LOC283070	uncharacterized LOC283070	1.76633	1.17132	1.14019	0.435677		0.66314	0.645512	0.246657
26339	OR5K1	olfactory receptor, family 5, subfamily K, member 1	1.76879	2.26874	0.942524	1.26122		1.28266	0.532865	0.713043
4616	GADD45B	growth arrest and DNA-damage-inducible, beta	1.77204	1.94824	0.86328	0.900988		1.09943	0.487167	0.508446
339468	LOC339468	uncharacterized LOC339468	1.77316	1.60678	1.12054	1.30905		0.906171	0.631947	0.73826
2583	B4GALNT1	beta-1,4-N-acetyl-galactosaminyl transferase 1	1.77456	1.1818	0.81369	0.732549		0.66597	0.45853	0.412806
5801	PTPRR	protein tyrosine phosphatase, receptor type, R	1.77474	1.78742	1.2179	0.95535		1.00715	0.686244	0.538304
100507410	C1QTNF1-AS1	C1QTNF1 antisense RNA 1	1.77611	3.03537	2.25478	4.37297		1.709	1.26951	2.4621
101928955	LOC101928955	uncharacterized LOC101928955	1.77651	1.09666	0.502503	0.420337		0.61731	0.28286	0.236609
60598	KCNK15	potassium channel, subfamily K, member 15	1.77767	1.70627	1.28986	0.935214		0.959835	0.725589	0.526091
1382	CRABP2	cellular retinoic acid binding protein 2	1.77829	0.811847	2.13212	0.462201		0.456532	1.19897	0.259913
9572	NR1D1	nuclear receptor subfamily 1, group D, member 1	1.7787	1.67353	1.02443	1.3487		0.940873	0.575941	0.758251
8817	FGF18	fibroblast growth factor 18	1.77894	1.68732	2.77624	2.23576		0.948496	1.56061	1.25679
81544	GDPD5	glycerophosphodiester phosphodiesterase domain containing 5	1.77996	1.57803	1.3431	1.23696		0.886553	0.754568	0.69494
9355	LHX2	LIM homeobox 2	1.78157	1.37866	1.11993	1.02112		0.773848	0.628619	0.573158
8553	BHLHE40	basic helix-loop-helix family, member e40	1.78238	1.36895	1.5922	1.21997		0.768046	0.893298	0.684458
5169	ENPP3	ectonucleotide pyrophosphatase/phosphodiesterase 3	1.78251	0.720422	2.56103	0.873925		0.404162	1.43676	0.490279
101929211	LOC101929211	proline-rich protein 2-like	1.78565	1.81492	1.14715	1.01003		1.01639	0.642429	0.565637
55691	FRMD4A	FERM domain containing 4A	1.78618	1.62465	1.24967	1.42257		0.909566	0.699634	0.796431
729582	DIRC3	disrupted in renal carcinoma 3	1.78628	1.59483	1.11194	1.82384		0.892825	0.622491	1.02103
101928516	LOC101928516	uncharacterized LOC101928516	1.78634	0.799067	0.731274	0.524819		0.44732	0.409369	0.293795
728621	CCDC30	coiled-coil domain containing 30	1.78767	1.29339	0.944196	1.00326		0.723507	0.528172	0.561209
79153	GDPD3	glycerophosphodiester phosphodiesterase domain containing 3	1.79002	1.13378	1.10099	0.909242		0.633392	0.615075	0.507952
80177	MYCT1	myc target 1	1.79434	0.572795	0.546195	0.418056		0.319223	0.304399	0.232986
26115	TANC2	tetratricopeptide repeat, ankyrin repeat and coiled-coil containing 2	1.79449	1.06484	1.38243	0.949674		0.593394	0.770371	0.529215
1356	CP	ceruloplasmin (ferroxidase)	1.79472	0.627744	0.354524	0.14183		0.349774	0.197538	0.0790265
83660	TLN2	talin 2	1.79551	1.86592	1.33832	1.7371		1.03921	0.745369	0.967467
10223	GPA33	glycoprotein A33 (transmembrane)	1.79621	0.882677	0.932592	0.687247		0.491411	0.519201	0.38261
100500850	MIR3682	microRNA 3682	1.79644	1.09076	0.871354	1.57684		0.607181	0.485045	0.877761
7696	ZNF137P	zinc finger protein 137, pseudogene	1.79765	1.07981	1.06629	0.945885		0.600677	0.593162	0.526179
5420	PODXL	podocalyxin-like	1.79862	3.95792	2.04384	5.17974		2.20054	1.13634	2.87985
652995	UCA1	urothelial cancer associated 1 (non-protein coding)	1.80047	3.34134	1.64769	2.7983		1.85582	0.915148	1.55421
57134	MAN1C1	mannosidase, alpha, class 1C, member 1	1.80068	1.54393	1.33501	1.47249		0.857417	0.741393	0.81774
100287896	LOC100287896	uncharacterized LOC100287896	1.80128	1.69129	1.66348	2.21977		0.938938	0.923502	1.23233
636	BICD1	bicaudal D homolog 1 (Drosophila)	1.80167	1.17487	1.18088	0.459656		0.652098	0.655434	0.255128
339977	LRRC66	leucine rich repeat containing 66	1.80253	1.82283	0.994517	1.14884		1.01127	0.551735	0.637351
1838	DTNB	dystrobrevin, beta	1.80281	1.29135	0.815997	0.749254		0.716297	0.452625	0.415603
9120	SLC16A6	solute carrier family 16, member 6	1.80451	0.870046	0.607459	0.266602		0.482152	0.336634	0.147742
3017	HIST1H2BD	histone cluster 1, H2bd	1.80555	3.16183	3.01223	2.19391		1.75117	1.66832	1.21509
8325	FZD8	frizzled family receptor 8	1.80573	1.89048	1.11233	0.775853		1.04694	0.616001	0.429662
114915	EPB41L4A-AS1	EPB41L4A antisense RNA 1	1.80683	1.11091	1.01368	0.663185		0.614842	0.561024	0.367044
387509	GPR153	G protein-coupled receptor 153	1.80788	1.11391	1.07917	1.02285		0.616141	0.596926	0.565774
164284	APCDD1L	adenomatosis polyposis coli down-regulated 1-like	1.80809	1.49421	0.678183	0.67849		0.826402	0.375083	0.375253
79957	PAQR6	progestin and adipoQ receptor family member VI	1.81083	1.49741	0.487955	0.457672		0.826918	0.269465	0.252741
81558	FAM117A	family with sequence similarity 117, member A	1.81371	0.954611	0.876263	1.01659		0.526332	0.483133	0.560503
7040	TGFB1	transforming growth factor, beta 1	1.81375	1.17743	1.38301	0.901519		0.64917	0.762516	0.497048
58504	ARHGAP22	Rho GTPase activating protein 22	1.81414	1.49918	0.964267	1.12129		0.826385	0.531528	0.618081
285195	SLC9A9	solute carrier family 9, subfamily A (NHE9, cation proton antiporter 9), member 9	1.81448	1.35667	0.824954	0.70415		0.74769	0.45465	0.388072
65243	ZFP69B	ZFP69 zinc finger protein B	1.81451	2.4228	1.04793	1.90721		1.33523	0.577527	1.05109
8277	TKTL1	transketolase-like 1	1.81663	1.27096	0.694557	0.720031		0.699628	0.382333	0.396356
23148	NACAD	NAC alpha domain containing	1.81663	1.44784	1.202	1.47352		0.796992	0.661664	0.811128
549	AUH	AU RNA binding protein/enoyl-CoA hydratase	1.81679	1.10286	1.00429	1.0808		0.607039	0.552786	0.594898
11240	PADI2	peptidyl arginine deiminase, type II	1.81727	1.03455	0.725861	0.582823		0.569288	0.399423	0.320713
55857	PLK1S1	polo-like kinase 1 substrate 1	1.8174	1.39593	1.38696	1.02451		0.76809	0.763153	0.563721
8459	TPST2	tyrosylprotein sulfotransferase 2	1.81828	1.17743	1.34271	1.53091		0.647554	0.738449	0.841955
571	BACH1	BTB and CNC homology 1, basic leucine zipper transcription factor 1	1.81988	1.4299	0.880098	0.615905		0.785711	0.483602	0.338431
4299	AFF1	AF4/FMR2 family, member 1	1.82009	1.40512	0.727371	0.830782		0.772003	0.399634	0.456451
2781	GNAZ	guanine nucleotide binding protein (G protein), alpha z polypeptide	1.82332	1.47665	1.76217	1.89149		0.809867	0.966463	1.03739
389906	LOC389906	zinc finger protein 839 pseudogene	1.82591	1.7858	1.15681	1.29513		0.978034	0.63355	0.709305
55824	PAG1	phosphoprotein associated with glycosphingolipid microdomains 1	1.82761	1.77963	1.68497	1.50664		0.973745	0.921949	0.824376
8635	RNASET2	ribonuclease T2	1.82836	1.68369	1.57337	0.992227		0.920874	0.860534	0.542686
949	SCARB1	scavenger receptor class B, member 1	1.82903	1.55207	1.63248	1.45818		0.848572	0.892539	0.797243
2872	MKNK2	MAP kinase interacting serine/threonine kinase 2	1.82944	1.29648	1.19472	0.958527		0.708675	0.653053	0.523944
114818	KLHL29	kelch-like family member 29	1.83345	1.78646	0.609179	0.929418		0.974371	0.332258	0.506923
85414	SLC45A3	solute carrier family 45, member 3	1.83559	1.32121	1.09379	0.987197		0.719773	0.595883	0.53781
23048	FNBP1	formin binding protein 1	1.83583	1.63757	1.46164	1.41851		0.892008	0.796171	0.77268
402573	C7orf61	chromosome 7 open reading frame 61	1.8361	1.29362	1.34479	1.18372		0.70455	0.73242	0.644692
5129	CDK18	cyclin-dependent kinase 18	1.83708	1.30508	1.09991	0.849353		0.710409	0.598729	0.462338
140691	TRIM69	tripartite motif containing 69	1.83775	1.50312	0.264947	0.217622		0.817914	0.144169	0.118417
5991	RFX3	regulatory factor X, 3 (influences HLA class II expression)	1.83798	1.00271	1.18283	0.880833		0.545551	0.643548	0.47924
5473	PPBP	pro-platelet basic protein (chemokine (C-X-C motif) ligand 7)	1.83978	1.81606	1.31515	1.07346		0.987107	0.714841	0.583473
29942	PURG	purine-rich element binding protein G	1.84041	1.29127	0.886864	0.915924		0.701622	0.481883	0.497673
2172	FABP6	fatty acid binding protein 6, ileal	1.84123	0.993954	2.2441	0.942142		0.539832	1.21881	0.511692
163255	ZNF540	zinc finger protein 540	1.84129	1.73914	1.38178	2.25111		0.944522	0.75044	1.22257
55799	CACNA2D3	calcium channel, voltage-dependent, alpha 2/delta subunit 3	1.84148	1.20417	0.464859	0.489226		0.653914	0.252438	0.265671
389337	ARHGEF37	Rho guanine nucleotide exchange factor (GEF) 37	1.84246	1.93535	1.61972	2.0042		1.05042	0.879108	1.08778
8877	SPHK1	sphingosine kinase 1	1.84523	1.56433	1.13318	1.50051		0.847769	0.614116	0.813186
23705	CADM1	cell adhesion molecule 1	1.84594	1.16151	1.28349	1.20395		0.629225	0.695308	0.652216
440854	CAPN14	calpain 14	1.84685	1.49668	1.05164	0.99157		0.810392	0.569423	0.536897
100506124	LOC100506124	uncharacterized LOC100506124	1.84768	2.1121	1.0549	1.69113		1.14311	0.570931	0.915271
154075	SAMD3	sterile alpha motif domain containing 3	1.84846	2.0433	1.06876	1.33822		1.10541	0.578189	0.723964
2123	EVI2A	ecotropic viral integration site 2A	1.84885	0.647884	1.44311	0.492931		0.350425	0.780543	0.266615
9020	MAP3K14	mitogen-activated protein kinase kinase kinase 14	1.85072	1.36485	0.833949	0.721186		0.73747	0.450609	0.389679
388403	YPEL2	yippee-like 2 (Drosophila)	1.85148	1.15913	1.65139	1.43144		0.626056	0.891931	0.77313
285429	DCAF4L1	DDB1 and CUL4 associated factor 4-like 1	1.85284	1.28957	1.03489	1.04266		0.695997	0.558542	0.562735
101926959	LOC101926959	uncharacterized LOC101926959	1.85337	1.30652	1.81869	1.27036		0.704944	0.981287	0.685434
608	TNFRSF17	tumor necrosis factor receptor superfamily, member 17	1.85368	2.2401	0.988664	1.44528		1.20846	0.533353	0.779684
22903	BTBD3	BTB (POZ) domain containing 3	1.85416	1.43469	1.3192	1.07215		0.773769	0.711483	0.578242
79616	CCNJL	cyclin J-like	1.8563	1.62903	1.63724	1.43727		0.877569	0.881995	0.774266
284207	METRNL	meteorin, glial cell differentiation regulator-like	1.85896	1.0239	1.09878	0.833849		0.550791	0.591072	0.448556
147138	TMC8	transmembrane channel-like 8	1.86093	1.51501	1.80133	1.38368		0.814114	0.967975	0.743541
51317	PHF21A	PHD finger protein 21A	1.86358	1.34239	1.25265	0.802064		0.720325	0.672175	0.430388
246705	LINC00314	long intergenic non-protein coding RNA 314	1.86368	1.86192	0.99403	1.11817		0.999054	0.533369	0.599977
400954	EML6	echinoderm microtubule associated protein like 6	1.86585	0.9277	1.01041	1.30754		0.497198	0.541528	0.700772
100507392	FLI1-AS1	FLI1 antisense RNA 1	1.86611	1.25903	0.401366	0.401773		0.67468	0.215081	0.215299
100498859	LINC00881	long intergenic non-protein coding RNA 881	1.86694	1.56894	0.962506	0.704635		0.840377	0.515551	0.377427
100289410	MCF2L-AS1	MCF2L antisense RNA 1	1.86911	3.0931	1.2154	1.77095		1.65485	0.650256	0.94748
55118	CRTAC1	cartilage acidic protein 1	1.86976	1.12989	0.860242	0.882763		0.604296	0.460082	0.472127
50937	CDON	cell adhesion associated, oncogene regulated	1.87	1.29695	2.46653	1.2098		0.693558	1.319	0.64695
4642	MYO1D	myosin ID	1.87021	1.32731	1.49696	1.28166		0.709709	0.800424	0.6853
9118	INA	internexin neuronal intermediate filament protein, alpha	1.87105	2.76433	2.14787	3.49717		1.47742	1.14795	1.86909
9922	IQSEC1	IQ motif and Sec7 domain 1	1.87139	1.38943	1.40836	0.965129		0.74246	0.752572	0.515728
5924	RASGRF2	Ras protein-specific guanine nucleotide-releasing factor 2	1.87326	1.57038	1.52449	1.23951		0.838314	0.813817	0.661685
54800	KLHL24	kelch-like family member 24	1.87814	1.21093	1.53076	1.43636		0.644745	0.815037	0.764779
23208	SYT11	synaptotagmin XI	1.87855	1.06745	1.2263	0.687449		0.56823	0.65279	0.365947
55534	MAML3	mastermind-like 3 (Drosophila)	1.88234	0.971567	1.19805	0.965146		0.516148	0.636467	0.512737
5468	PPARG	peroxisome proliferator-activated receptor gamma	1.88272	2.16296	0.896564	1.47212		1.14885	0.476208	0.781916
8747	ADAM21	ADAM metallopeptidase domain 21	1.88289	2.34073	0.85496	1.40267		1.24316	0.454069	0.74496
6750	SST	somatostatin	1.8834	1.46451	2.35635	1.23495		0.777589	1.25111	0.655703
8913	CACNA1G	calcium channel, voltage-dependent, T type, alpha 1G subunit	1.88352	1.12408	1.00664	1.02798		0.596799	0.534446	0.545778
221692	PHACTR1	phosphatase and actin regulator 1	1.88405	1.42209	1.95488	1.60493		0.754806	1.03759	0.851851
115123	MARCH3	membrane-associated ring finger (C3HC4) 3, E3 ubiquitin protein ligase	1.88415	2.28552	1.47388	2.01982		1.21302	0.78225	1.072
80763	C12orf39	chromosome 12 open reading frame 39	1.88787	0.998276	0.500141	0.208924		0.528786	0.264924	0.110667
541565	C8orf58	chromosome 8 open reading frame 58	1.88953	1.83612	1.2844	1.0959		0.971734	0.679749	0.579987
124872	B4GALNT2	beta-1,4-N-acetyl-galactosaminyl transferase 2	1.88992	1.44118	1.37611	1.80665		0.762562	0.728135	0.95594
26751	SH3YL1	SH3 domain containing, Ysc84-like 1 (S. cerevisiae)	1.89106	1.32156	1.16639	0.973467		0.698847	0.616792	0.514773
8809	IL18R1	interleukin 18 receptor 1	1.89181	0.988069	0.45777	0.362092		0.522288	0.241975	0.1914
6519	SLC3A1	solute carrier family 3 (amino acid transporter heavy chain), member 1	1.89478	1.2361	1.83957	1.13701		0.652373	0.970863	0.600075
407026	MIR29C	microRNA 29c	1.89887	1.1944	1.3142	0.995151		0.629004	0.692097	0.524076
4854	NOTCH3	notch 3	1.90048	0.738262	0.955054	0.654928		0.38846	0.502533	0.344611
54550	NECAB2	N-terminal EF-hand calcium binding protein 2	1.90427	0.87933	1.62692	0.706876		0.461768	0.854355	0.371206
6364	CCL20	chemokine (C-C motif) ligand 20	1.90498	0.962527	0.466894	0.184097		0.50527	0.245092	0.0966399
347273	MURC	muscle-related coiled-coil protein	1.9095	1.05122	0.850376	1.11672		0.55052	0.445339	0.584824
645	BLVRB	biliverdin reductase B (flavin reductase (NADPH))	1.90975	2.08901	1.36363	1.44171		1.09387	0.714037	0.754923
5091	PC	pyruvate carboxylase	1.91011	1.27449	1.73687	1.81847		0.667238	0.909306	0.952027
9630	GNA14	guanine nucleotide binding protein (G protein), alpha 14	1.91385	1.41198	0.959087	1.09198		0.737772	0.50113	0.57057
2296	FOXC1	forkhead box C1	1.9182	1.12111	0.661698	0.581132		0.584459	0.344957	0.302956
5553	PRG2	proteoglycan 2, bone marrow (natural killer cell activator, eosinophil granule major basic protein)	1.91932	1.13291	0.812813	0.456063		0.590263	0.423489	0.237616
196394	AMN1	antagonist of mitotic exit network 1 homolog (S. cerevisiae)	1.92031	1.50192	1.42714	1.23496		0.782124	0.743186	0.643108
1501	CTNND2	catenin (cadherin-associated protein), delta 2	1.9231	2.15953	1.23952	1.26632		1.12294	0.644541	0.65848
10715	CERS1	ceramide synthase 1	1.9262	1.7801	1.2801	1.25056		0.924152	0.664571	0.649235
79992	AGPAT4-IT1	AGPAT4 intronic transcript 1 (non-protein coding)	1.92814	1.79341	1.32696	2.05749		0.930125	0.688207	1.06709
23452	ANGPTL2	angiopoietin-like 2	1.92865	1.32694	1.2693	2.08306		0.688015	0.658131	1.08006
2887	GRB10	growth factor receptor-bound protein 10	1.93065	1.67709	1.31096	1.51285		0.868664	0.679023	0.783596
10865	ARID5A	AT rich interactive domain 5A (MRF1-like)	1.93088	1.66395	1.1079	1.11007		0.861753	0.57378	0.574901
101928988	LOC101928988	uncharacterized LOC101928988	1.93289	3.53761	1.02427	1.73453		1.83022	0.529917	0.897378
6535	SLC6A8	solute carrier family 6 (neurotransmitter transporter), member 8	1.93442	1.45743	1.6061	1.17511		0.75342	0.830274	0.607475
2170	FABP3	fatty acid binding protein 3, muscle and heart (mammary-derived growth inhibitor)	1.93932	1.05058	1.41818	0.850225		0.541725	0.731278	0.438414
1132	CHRM4	cholinergic receptor, muscarinic 4	1.93965	1.783	1.76845	2.01211		0.919235	0.911735	1.03736
10587	TXNRD2	thioredoxin reductase 2	1.94082	2.14037	0.832374	0.885866		1.10282	0.428878	0.45644
139818	DOCK11	dedicator of cytokinesis 11	1.94349	1.66006	1.44861	1.33946		0.854162	0.745364	0.689201
7422	VEGFA	vascular endothelial growth factor A	1.94502	1.52125	1.46155	1.01622		0.782127	0.751432	0.522476
23601	CLEC5A	C-type lectin domain family 5, member A	1.94741	1.49927	0.804499	0.836595		0.769878	0.413112	0.429593
154661	RUNDC3B	RUN domain containing 3B	1.94786	0.765902	0.916535	0.9101		0.393201	0.470533	0.46723
23596	OPN3	opsin 3	1.94926	0.787162	0.744203	0.432905		0.403826	0.381787	0.222087
645687	LINC00520	long intergenic non-protein coding RNA 520	1.95237	1.79774	0.826958	0.705106		0.920799	0.423567	0.361155
432	ASGR1	asialoglycoprotein receptor 1	1.95237	1.48177	0.843859	0.819507		0.758959	0.432223	0.41975
152573	SHISA3	shisa family member 3	1.95349	1.33163	2.84796	1.25804		0.681666	1.45788	0.643996
10509	SEMA4B	sema domain, immunoglobulin domain (Ig), transmembrane domain (TM) and short cytoplasmic domain, (semaphorin) 4B	1.95766	1.81176	1.41718	1.17146		0.925472	0.723913	0.598398
10014	HDAC5	histone deacetylase 5	1.95894	1.571	1.68371	2.03862		0.801967	0.859503	1.04067
51545	ZNF581	zinc finger protein 581	1.95901	1.2361	1.09639	0.814352		0.630983	0.559666	0.415696
23236	PLCB1	phospholipase C, beta 1 (phosphoinositide-specific)	1.96132	1.71776	1.04707	2.56431		0.875818	0.53386	1.30744
9311	ASIC3	acid-sensing (proton-gated) ion channel 3	1.96182	1.83114	0.625563	0.80085		0.933388	0.318869	0.408218
4807	NHLH1	nescient helix loop helix 1	1.96667	1.44332	0.764508	0.920534		0.733891	0.388732	0.468067
2995	GYPC	glycophorin C (Gerbich blood group)	1.96797	1.90412	1.23342	1.44018		0.967553	0.626747	0.731809
7461	CLIP2	CAP-GLY domain containing linker protein 2	1.96905	1.37947	1.17567	1.29168		0.700575	0.597072	0.655994
8347	HIST1H2BC	histone cluster 1, H2bc	1.96959	3.46684	3.14391	3.05352		1.76018	1.59622	1.55033
728537	LOC728537	uncharacterized LOC728537	1.97195	2.91293	1.92954	1.68225		1.47718	0.978497	0.853093
93649	MYOCD	myocardin	1.97305	0.972409	0.127742	0.185203		0.492847	0.0647434	0.0938668
124402	UBALD1	UBA-like domain containing 1	1.97308	2.06496	0.93614	1.06748		1.04656	0.474455	0.541022
9760	TOX	thymocyte selection-associated high mobility group box	1.9745	1.77361	0.87857	1.69701		0.89826	0.444958	0.859465
3294	HSD17B2	hydroxysteroid (17-beta) dehydrogenase 2	1.97726	1.53773	1.18898	0.607469		0.777711	0.601327	0.307228
219539	YPEL4	yippee-like 4 (Drosophila)	1.97816	1.87475	1.53129	0.611667		0.947725	0.7741	0.30921
4135	MAP6	microtubule-associated protein 6	1.98027	2.4028	1.31932	1.35735		1.21337	0.666233	0.685434
100130894	VAC14-AS1	VAC14 antisense RNA 1	1.98109	1.86789	2.07769	1.52446		0.942857	1.04876	0.769504
79660	PPP1R3B	protein phosphatase 1, regulatory subunit 3B	1.98119	1.39055	1.31272	0.997004		0.701875	0.66259	0.503236
9227	LRAT	lecithin retinol acyltransferase (phosphatidylcholine--retinol O-acyltransferase)	1.9833	1.63189	1.47149	1.13185		0.822816	0.741938	0.570687
146227	BEAN1	brain expressed, associated with NEDD4, 1	1.98351	0.765518	0.955086	0.465143		0.385941	0.481514	0.234505
6926	TBX3	T-box 3	1.98534	1.51267	1.53582	1.20958		0.761923	0.773582	0.60926
23359	FAM189A1	family with sequence similarity 189, member A1	1.98995	1.7774	0.676562	0.487422		0.89319	0.33999	0.244942
83641	FAM107B	family with sequence similarity 107, member B	1.99354	1.74039	1.15105	1.22741		0.873012	0.577391	0.615695
4920	ROR2	receptor tyrosine kinase-like orphan receptor 2	1.9985	4.4282	1.77841	4.46587		2.21576	0.88987	2.23461
3142	HLX	H2.0-like homeobox	1.99947	1.61526	1.06093	0.975684		0.807847	0.530606	0.487972
100506680	SACS-AS1	SACS antisense RNA 1	2.00043	1.40321	0.684386	0.931602		0.701455	0.342119	0.4657
128414	NKAIN4	Na+/K+ transporting ATPase interacting 4	2.00348	0.544834	0.643374	0.378328		0.271944	0.321129	0.188836
7546	ZIC2	Zic family member 2	2.01391	2.26894	2.76118	2.72768		1.12663	1.37105	1.35442
85480	TSLP	thymic stromal lymphopoietin	2.01444	0.83496	0.280715	0.275638		0.414487	0.139351	0.136831
3778	KCNMA1	potassium large conductance calcium-activated channel, subfamily M, alpha member 1	2.01618	1.69492	1.50458	1.50424		0.840659	0.746252	0.746087
145270	PRIMA1	proline rich membrane anchor 1	2.02181	6.54879	1.42127	5.73872		3.23907	0.70297	2.83841
23462	HEY1	hairy/enhancer-of-split related with YRPW motif 1	2.02582	1.92065	1.3342	1.38732		0.948087	0.658599	0.684821
5026	P2RX5	purinergic receptor P2X, ligand-gated ion channel, 5	2.03186	2.07196	0.928865	1.39378		1.01973	0.457149	0.685962
579	NKX3-2	NK3 homeobox 2	2.03258	1.24366	0.860622	0.780681		0.611865	0.423415	0.384085
5016	OVGP1	oviductal glycoprotein 1, 120kDa	2.03889	1.76981	1.0855	1.14526		0.868027	0.532399	0.561707
6461	SHB	Src homology 2 domain containing adaptor protein B	2.03991	1.70125	0.99186	0.991712		0.833985	0.486228	0.486156
89927	C16orf45	chromosome 16 open reading frame 45	2.04049	1.43686	0.804672	0.694453		0.704175	0.394352	0.340337
3486	IGFBP3	insulin-like growth factor binding protein 3	2.04238	1.82445	0.815828	0.380773		0.893298	0.39945	0.186436
284217	LAMA1	laminin, alpha 1	2.04447	3.07877	1.17406	0.878287		1.5059	0.574262	0.429591
101926944	LOC101926944	uncharacterized LOC101926944	2.05096	1.0535	0.983279	0.593008		0.513663	0.479424	0.289137
8660	IRS2	insulin receptor substrate 2	2.05155	2.00361	1.38908	0.989547		0.976632	0.677086	0.48234
23657	SLC7A11	solute carrier family 7 (anionic amino acid transporter light chain, xc- system), member 11	2.0534	1.84141	0.514738	0.356069		0.896762	0.250676	0.173405
8497	PPFIA4	protein tyrosine phosphatase, receptor type, f polypeptide (PTPRF), interacting protein (liprin), alpha 4	2.05342	0.949925	3.04324	1.15108		0.462605	1.48203	0.560566
8473	OGT	O-linked N-acetylglucosamine (GlcNAc) transferase	2.05631	1.21782	0.651587	0.260701		0.592234	0.316872	0.126781
9590	AKAP12	A kinase (PRKA) anchor protein 12	2.05792	1.48452	1.07906	0.829779		0.72137	0.524347	0.403213
494470	RNF165	ring finger protein 165	2.06308	1.41575	1.06883	0.987825		0.686232	0.518075	0.478811
7852	CXCR4	chemokine (C-X-C motif) receptor 4	2.06874	2.4551	2.19713	1.66561		1.18676	1.06206	0.805133
6515	SLC2A3	solute carrier family 2 (facilitated glucose transporter), member 3	2.0691	1.37996	1.59523	0.548677		0.666936	0.770977	0.265177
3037	HAS2	hyaluronan synthase 2	2.07383	2.01365	0.945206	1.36244		0.970983	0.455778	0.656966
6319	SCD	stearoyl-CoA desaturase (delta-9-desaturase)	2.07502	1.05864	5.84456	6.41659		0.510181	2.81663	3.0923
10144	FAM13A	family with sequence similarity 13, member A	2.07969	1.20637	1.35839	0.547699		0.580071	0.65317	0.263356
147906	DACT3	dishevelled-binding antagonist of beta-catenin 3	2.08011	0.695717	0.835969	0.65953		0.334462	0.401887	0.317066
9796	PHYHIP	phytanoyl-CoA 2-hydroxylase interacting protein	2.08235	1.36363	1.76243	1.73041		0.654854	0.846366	0.83099
8501	SLC43A1	solute carrier family 43 (amino acid system L transporter), member 1	2.08491	1.03047	0.554932	0.416561		0.494252	0.266166	0.199798
2152	F3	coagulation factor III (thromboplastin, tissue factor)	2.08586	1.73238	0.994237	0.590149		0.830536	0.476656	0.282929
441168	FAM26F	family with sequence similarity 26, member F	2.09095	1.69878	2.14496	1.06587		0.812442	1.02583	0.509754
5670	PSG2	pregnancy specific beta-1-glycoprotein 2	2.09291	3.4068	0.727145	1.29527		1.62779	0.347433	0.618886
353322	ANKRD37	ankyrin repeat domain 37	2.09883	1.2758	2.55584	1.2938		0.607865	1.21775	0.616437
283104	SBF2-AS1	SBF2 antisense RNA 1	2.09973	2.6158	1.94766	2.52626		1.24578	0.927577	1.20313
163933	FAM43B	family with sequence similarity 43, member B	2.10315	1.34552	1.19512	0.645222		0.639763	0.56825	0.306788
22941	SHANK2	SH3 and multiple ankyrin repeat domains 2	2.10362	1.30071	0.845442	0.819288		0.618323	0.401899	0.389467
55818	KDM3A	lysine (K)-specific demethylase 3A	2.10725	1.86909	2.05288	1.6859		0.886978	0.974198	0.800044
6940	ZNF354A	zinc finger protein 354A	2.10822	2.06399	1.22684	1.6336		0.979021	0.581933	0.774869
55321	TMEM74B	transmembrane protein 74B	2.10866	0.867255	1.28412	0.404896		0.411283	0.608974	0.192016
7052	TGM2	transglutaminase 2	2.10895	3.33451	1.21999	1.14609		1.58112	0.578479	0.543438
5029	P2RY2	purinergic receptor P2Y, G-protein coupled, 2	2.11074	2.15156	1.69758	2.1233		1.01934	0.804259	1.00595
23526	HMHA1	histocompatibility (minor) HA-1	2.11263	1.58261	1.72806	1.51769		0.749119	0.817969	0.71839
171425	CLYBL	citrate lyase beta like	2.11498	1.78429	1.07029	0.996147		0.843644	0.506054	0.470995
388533	KRTDAP	keratinocyte differentiation-associated protein	2.11581	1.59148	0.699512	0.93272		0.752184	0.330612	0.440834
771	CA12	carbonic anhydrase XII	2.12761	1.39691	1.82001	1.22109		0.65656	0.855424	0.573927
137902	PXDNL	peroxidasin homolog (Drosophila)-like	2.12786	2.09423	1.00808	0.833105		0.984196	0.473752	0.391522
100861555	LINC00565	long intergenic non-protein coding RNA 565	2.13592	3.08036	0.836493	1.76017		1.44217	0.391631	0.82408
245972	ATP6V0D2	ATPase, H+ transporting, lysosomal 38kDa, V0 subunit d2	2.13902	1.15294	1.74864	1.64196		0.539005	0.817498	0.767621
84074	QRICH2	glutamine rich 2	2.13978	2.4834	1.12366	1.32278		1.16059	0.525127	0.618183
56971	CEACAM19	carcinoembryonic antigen-related cell adhesion molecule 19	2.14349	1.00806	0.335838	0.287128		0.47029	0.156678	0.133954
101927841	LOC101927841	uncharacterized LOC101927841	2.14512	1.95993	0.769861	0.986227		0.913669	0.358889	0.459753
168620	BHLHA15	basic helix-loop-helix family, member a15	2.14723	2.88388	1.21282	1.35882		1.34307	0.564829	0.632823
65072	CFLAR-AS1	CFLAR antisense RNA 1	2.1501	2.30886	1.19618	1.31271		1.07384	0.556338	0.610534
57561	ARRDC3	arrestin domain containing 3	2.15446	1.28386	2.47209	0.73994		0.595908	1.14743	0.343445
9467	SH3BP5	SH3-domain binding protein 5 (BTK-associated)	2.15538	1.31308	1.19277	0.925887		0.609209	0.553393	0.42957
8787	RGS9	regulator of G-protein signaling 9	2.15604	1.77522	0.818606	1.36669		0.82337	0.379681	0.633888
22917	ZP1	zona pellucida glycoprotein 1 (sperm receptor)	2.15847	1.79129	8.75362	2.80979		0.82989	4.05547	1.30175
5336	PLCG2	phospholipase C, gamma 2 (phosphatidylinositol-specific)	2.17628	3.08879	1.23922	1.5977		1.4193	0.569422	0.734143
4311	MME	membrane metallo-endopeptidase	2.17661	1.75642	1.8148	1.07832		0.806952	0.833773	0.495413
257364	SNX33	sorting nexin 33	2.18268	1.50054	1.51741	0.992386		0.687476	0.695205	0.454665
101927861	LOC101927861	uncharacterized LOC101927861	2.18457	4.29589	1.11904	1.54347		1.96647	0.512244	0.706533
122953	JDP2	Jun dimerization protein 2	2.18625	2.10005	0.994288	0.979657		0.960571	0.454791	0.448099
54206	ERRFI1	ERBB receptor feedback inhibitor 1	2.19738	1.50378	0.981882	0.415206		0.68435	0.446842	0.188955
115290	FBXO17	F-box protein 17	2.19922	1.90133	1.27888	0.992216		0.864547	0.581517	0.451168
283050	ZMIZ1-AS1	ZMIZ1 antisense RNA 1	2.20295	1.38807	1.93804	1.26747		0.630096	0.879744	0.575349
130399	ACVR1C	activin A receptor, type IC	2.20458	1.28858	1.09288	1.70403		0.584504	0.495733	0.772952
10737	RFPL3S	RFPL3 antisense	2.20505	1.23964	1.00938	0.999758		0.56218	0.457757	0.453395
389136	VGLL3	vestigial like 3 (Drosophila)	2.20803	1.39268	0.987854	0.74891		0.630734	0.447393	0.339176
6533	SLC6A6	solute carrier family 6 (neurotransmitter transporter), member 6	2.21015	1.01306	1.4053	0.886985		0.458369	0.635838	0.401324
6445	SGCG	sarcoglycan, gamma (35kDa dystrophin-associated glycoprotein)	2.21223	1.3488	0.242034	0.27434		0.6097	0.109407	0.12401
477	ATP1A2	ATPase, Na+/K+ transporting, alpha 2 polypeptide	2.2181	1.3464	0.889472	0.720748		0.607004	0.401006	0.324939
4783	NFIL3	nuclear factor, interleukin 3 regulated	2.22191	1.69994	1.27373	1.24755		0.76508	0.57326	0.561478
271	AMPD2	adenosine monophosphate deaminase 2	2.22918	1.25212	1.64222	1.15251		0.561694	0.736692	0.517013
9143	SYNGR3	synaptogyrin 3	2.23305	1.53453	0.914998	0.966186		0.687192	0.409753	0.432675
100506696	PCAT6	prostate cancer associated transcript 6 (non-protein coding)	2.23611	0.864771	2.63644	1.0792		0.38673	1.17903	0.482626
6331	SCN5A	sodium channel, voltage-gated, type V, alpha subunit	2.2368	2.14513	0.94608	0.67478		0.959019	0.422962	0.301672
2735	GLI1	GLI family zinc finger 1	2.23944	0.83704	0.649409	0.475898		0.373772	0.289987	0.212508
153770	PLAC8L1	PLAC8-like 1	2.24043	2.27602	0.75894	0.775896		1.01589	0.338747	0.346316
140686	WFDC3	WAP four-disulfide core domain 3	2.24274	1.24398	0.985948	0.560473		0.554671	0.439618	0.249906
6457	SH3GL3	SH3-domain GRB2-like 3	2.24882	1.10725	1.65188	1.40784		0.492369	0.734553	0.626032
8557	TCAP	titin-cap	2.25171	1.57481	1.09859	1.11617		0.699383	0.48789	0.495699
147685	C19orf18	chromosome 19 open reading frame 18	2.25483	2.09725	1.35797	1.10537		0.930114	0.602251	0.490225
25975	EGFL6	EGF-like-domain, multiple 6	2.25819	0.954716	1.86987	0.770536		0.42278	0.828042	0.341219
100506098	LOC100506098	uncharacterized LOC100506098	2.25895	1.0275	1.11185	0.199046		0.454859	0.492197	0.0881146
645682	POU5F1P4	POU class 5 homeobox 1 pseudogene 4	2.26455	2.20183	1.25832	1.12819		0.972302	0.555658	0.498196
91316	GUSBP11	glucuronidase, beta pseudogene 11	2.26981	2.46353	1.08837	1.69707		1.08535	0.479499	0.747671
57528	KCTD16	potassium channel tetramerization domain containing 16	2.28617	1.30585	0.472338	0.232274		0.571198	0.206607	0.1016
4015	LOX	lysyl oxidase	2.28905	2.44889	1.10033	0.853727		1.06983	0.480695	0.372961
8140	SLC7A5	solute carrier family 7 (amino acid transporter light chain, L system), member 5	2.29451	2.28964	0.78892	0.504978		0.997876	0.34383	0.220081
51363	CHST15	carbohydrate (N-acetylgalactosamine 4-sulfate 6-O) sulfotransferase 15	2.3009	1.81151	0.547537	0.241231		0.787307	0.237967	0.104842
55893	ZNF395	zinc finger protein 395	2.30305	1.51431	1.85167	0.876216		0.657524	0.804008	0.380458
10344	CCL26	chemokine (C-C motif) ligand 26	2.31134	3.04801	0.304793	0.479518		1.31872	0.131868	0.207463
26960	NBEA	neurobeachin	2.32145	1.24088	1.00686	1.0182		0.53453	0.43372	0.438607
79625	NDNF	neuron-derived neurotrophic factor	2.32933	0.8515	1.62255	0.693632		0.365556	0.696575	0.297782
9312	KCNB2	potassium voltage-gated channel, Shab-related subfamily, member 2	2.33447	2.07912	1.02631	1.43975		0.89062	0.439635	0.616735
1513	CTSK	cathepsin K	2.34086	1.87644	2.15852	2.15741		0.801604	0.922106	0.921632
100507487	LOC100507487	uncharacterized LOC100507487	2.34942	1.19238	1.20867	0.841861		0.507522	0.514452	0.358326
6335	SCN9A	sodium channel, voltage-gated, type IX, alpha subunit	2.35048	2.94801	0.897944	1.34599		1.25422	0.382026	0.572646
24149	ZNF318	zinc finger protein 318	2.35128	1.75588	2.46571	1.79864		0.746776	1.04867	0.764961
3625	INHBB	inhibin, beta B	2.36264	3.79106	1.5863	1.51902		1.60459	0.671413	0.642932
3706	ITPKA	inositol-trisphosphate 3-kinase A	2.36646	2.13553	1.22643	1.01312		0.902414	0.518252	0.428114
28968	SLC6A16	solute carrier family 6, member 16	2.37631	1.76958	0.974386	0.877878		0.744676	0.410042	0.369429
56833	SLAMF8	SLAM family member 8	2.38375	1.33909	0.767563	0.753338		0.561758	0.321998	0.31603
387763	C11orf96	chromosome 11 open reading frame 96	2.38648	2.51593	2.37208	2.72862		1.05424	0.993965	1.14336
8796	SCEL	sciellin	2.4029	2.27525	1.60506	1.29793		0.946877	0.667967	0.540152
9595	CYTIP	cytohesin 1 interacting protein	2.40373	0.723567	0.37164	0.256594		0.301018	0.154609	0.106748
6690	SPINK1	serine peptidase inhibitor, Kazal type 1	2.40503	1.11167	1.51199	1.12907		0.462228	0.628679	0.469462
100506343	LOC100506343	uncharacterized LOC100506343	2.41218	2.42838	1.41933	1.47465		1.00672	0.588404	0.611336
54947	LPCAT2	lysophosphatidylcholine acyltransferase 2	2.41346	1.50422	1.07494	0.579612		0.623261	0.445392	0.240158
7597	ZBTB25	zinc finger and BTB domain containing 25	2.42357	1.9862	1.68489	1.35475		0.819538	0.69521	0.558991
6769	STAC	SH3 and cysteine rich domain	2.43365	1.59483	1.01912	1.19762		0.655326	0.418763	0.492107
84290	CAPNS2	calpain, small subunit 2	2.43812	2.20393	0.979745	1.02606		0.903945	0.401845	0.420841
132241	RPL32P3	ribosomal protein L32 pseudogene 3	2.44084	0.909618	0.588432	0.518744		0.372665	0.241077	0.212526
101928188	LOC101928188	uncharacterized LOC101928188	2.44368	1.18751	1.61376	1.6979		0.485952	0.660382	0.694813
84929	FIBCD1	fibrinogen C domain containing 1	2.44638	2.02484	1.6292	1.18573		0.827687	0.665965	0.484689
100506498	LOC100506498	uncharacterized LOC100506498	2.45979	1.77929	0.770399	0.295012		0.723351	0.313198	0.119934
11077	HSF2BP	heat shock transcription factor 2 binding protein	2.4799	2.29067	1.50798	1.01656		0.923695	0.608081	0.409919
115273	RAB42	RAB42, member RAS oncogene family	2.48275	2.17414	1.32405	0.88462		0.875699	0.533301	0.356307
4232	MEST	mesoderm specific transcript	2.50084	1.14561	1.88888	0.542673		0.458089	0.755299	0.216996
79097	TRIM48	tripartite motif containing 48	2.51787	2.14643	0.841726	1.34158		0.852478	0.334301	0.532823
642559	POU5F1P3	POU class 5 homeobox 1 pseudogene 3	2.57009	1.56811	1.77467	1.03451		0.610139	0.690509	0.402521
6518	SLC2A5	solute carrier family 2 (facilitated glucose/fructose transporter), member 5	2.5734	0.992775	1.93842	0.713902		0.385784	0.753255	0.277416
57761	TRIB3	tribbles homolog 3 (Drosophila)	2.58066	2.02063	1.24657	1.04838		0.78299	0.483045	0.406245
100130357	LOC100130357	uncharacterized LOC100130357	2.59163	1.62207	0.820735	1.09288		0.625887	0.316687	0.421696
101927253	LOC101927253	uncharacterized LOC101927253	2.59165	1.90447	0.970303	0.988228		0.734847	0.374395	0.381312
57007	ACKR3	atypical chemokine receptor 3	2.59377	1.88365	0.833165	1.13354		0.726221	0.321217	0.437022
119548	PNLIPRP3	pancreatic lipase-related protein 3	2.59641	1.82218	0.666813	0.411989		0.701809	0.256821	0.158676
220979	C10orf25	chromosome 10 open reading frame 25	2.59914	2.43362	1.24111	1.2933		0.936315	0.477506	0.497588
80215	RUNX1-IT1	RUNX1 intronic transcript 1 (non-protein coding)	2.59948	2.76911	1.29855	1.68077		1.06525	0.49954	0.646579
23251	KIAA1024	KIAA1024	2.6323	2.07022	0.354588	0.593045		0.786469	0.134707	0.225295
760	CA2	carbonic anhydrase II	2.63814	1.10891	2.08506	0.801132		0.420338	0.79035	0.303673
22890	ZBTB1	zinc finger and BTB domain containing 1	2.66358	2.02693	1.5581	1.30564		0.760979	0.584966	0.490181
7038	TG	thyroglobulin	2.66556	4.66291	3.01471	3.68558		1.74932	1.13099	1.38267
101928419	LOC101928419	uncharacterized LOC101928419	2.67137	2.30601	0.941987	0.619926		0.863232	0.352624	0.232063
57538	ALPK3	alpha-kinase 3	2.68696	1.44383	1.46971	1.14266		0.537348	0.546978	0.425264
85028	SNHG12	small nucleolar RNA host gene 12 (non-protein coding)	2.68933	1.32216	1.23642	1.04598		0.491631	0.45975	0.388937
84820	POLR2J4	polymerase (RNA) II (DNA directed) polypeptide J4, pseudogene	2.71192	1.49477	1.29053	1.46479		0.551184	0.475873	0.54013
23551	RASD2	RASD family, member 2	2.71258	1.57963	2.20357	1.50621		0.582334	0.812349	0.555268
9241	NOG	noggin	2.71371	1.50612	1.77118	0.710189		0.555002	0.652677	0.261704
25759	SHC2	SHC (Src homology 2 domain containing) transforming protein 2	2.76899	1.42918	1.10582	0.853602		0.516139	0.39936	0.308272
694	BTG1	B-cell translocation gene 1, anti-proliferative	2.80817	1.54983	1.09701	0.733251		0.551901	0.39065	0.261113
51129	ANGPTL4	angiopoietin-like 4	2.8097	2.2432	0.638354	0.128738		0.798376	0.227196	0.0458192
11346	SYNPO	synaptopodin	2.81074	1.77293	1.37701	0.535073		0.630768	0.489909	0.190367
6095	RORA	RAR-related orphan receptor A	2.85018	2.1919	2.15666	0.583078		0.769038	0.756674	0.204576
64840	PORCN	porcupine homolog (Drosophila)	2.86444	2.03892	1.02242	0.902273		0.711805	0.356936	0.314992
4651	MYO10	myosin X	2.89632	2.6088	0.953816	1.47046		0.900727	0.32932	0.507699
10882	C1QL1	complement component 1, q subcomponent-like 1	2.91373	2.20593	2.70172	1.36099		0.757083	0.927238	0.467096
3099	HK2	hexokinase 2	2.92911	1.65967	3.52704	1.48614		0.566613	1.20413	0.507368
79686	LINC00341	long intergenic non-protein coding RNA 341	2.94947	7.03852	0.81075	1.11742		2.38636	0.27488	0.378854
168667	BMPER	BMP binding endothelial regulator	2.9515	5.24094	1.2481	5.42056		1.77568	0.42287	1.83654
27147	DENND2A	DENN/MADD domain containing 2A	2.96231	2.08778	1.82649	1.20845		0.704782	0.616576	0.407943
1521	CTSW	cathepsin W	2.97958	0.721329	0.964961	0.740017		0.242091	0.323858	0.248363
768	CA9	carbonic anhydrase IX	2.9801	1.3352	6.92665	1.14281		0.448038	2.3243	0.383479
64798	DEPTOR	DEP domain containing MTOR-interacting protein	2.99612	3.26919	1.01687	0.740859		1.09114	0.339397	0.247273
3800	KIF5C	kinesin family member 5C	3.01263	1.9701	0.473527	0.733914		0.653945	0.15718	0.243612
115265	DDIT4L	DNA-damage-inducible transcript 4-like	3.03597	1.83288	1.24234	0.542459		0.603721	0.409207	0.178677
3708	ITPR1	inositol 1,4,5-trisphosphate receptor, type 1	3.03622	2.04948	1.15834	0.72014		0.67501	0.381507	0.237183
114801	TMEM200A	transmembrane protein 200A	3.03796	2.55884	0.395392	0.12557		0.842288	0.130151	0.0413338
6781	STC1	stanniocalcin 1	3.07538	1.48863	1.54465	0.663349		0.484048	0.502264	0.215697
94120	SYTL3	synaptotagmin-like 3	3.0759	1.94511	0.622807	0.584982		0.632371	0.20248	0.190183
147040	KCTD11	potassium channel tetramerization domain containing 11	3.09069	2.51238	2.63606	1.35313		0.812885	0.852903	0.437808
100506860	LOC100506860	uncharacterized LOC100506860	3.10781	3.08561	1.59813	0.9435		0.992856	0.514231	0.30359
6615	SNAI1	snail family zinc finger 1	3.12596	2.34984	1.10135	0.804338		0.751717	0.352322	0.257309
5228	PGF	placental growth factor	3.13201	1.5248	1.12681	0.916515		0.486845	0.359772	0.292629
4884	NPTX1	neuronal pentraxin I	3.16049	4.25318	0.773678	1.43007		1.34573	0.244796	0.452482
100873954	SNRK-AS1	SNRK antisense RNA 1	3.16659	3.82712	0.834181	2.47619		1.20859	0.263432	0.781975
6513	SLC2A1	solute carrier family 2 (facilitated glucose transporter), member 1	3.19922	2.52709	1.36536	0.855248		0.789906	0.426777	0.26733
284111	SLC13A5	solute carrier family 13 (sodium-dependent citrate transporter), member 5	3.20612	2.17869	0.064978	0.071575		0.67954	0.0202669	0.0223245
25907	TMEM158	transmembrane protein 158 (gene/pseudogene)	3.27948	3.22099	2.22162	1.76285		0.982165	0.677429	0.53754
5742	PTGS1	prostaglandin-endoperoxide synthase 1 (prostaglandin G/H synthase and cyclooxygenase)	3.36104	2.00782	0.782648	0.724486		0.59738	0.232859	0.215554
3755	KCNG1	potassium voltage-gated channel, subfamily G, member 1	3.3759	2.74229	0.801869	0.782154		0.812314	0.237527	0.231687
79870	BAALC	brain and acute leukemia, cytoplasmic	3.38906	1.49331	1.37216	1.25141		0.440625	0.404881	0.36925
554279	LINC00862	long intergenic non-protein coding RNA 862	3.41291	2.38679	0.563366	0.435987		0.699343	0.165069	0.127746
50651	SLC45A1	solute carrier family 45, member 1	3.45349	2.2404	1.11901	0.971264		0.648735	0.324025	0.281242
9435	CHST2	carbohydrate (N-acetylglucosamine-6-O) sulfotransferase 2	3.49173	2.68237	1.78049	2.33474		0.768206	0.509917	0.668648
54210	TREM1	triggering receptor expressed on myeloid cells 1	3.57239	1.15971	0.640808	0.480417		0.324631	0.179378	0.134481
280664	WFDC10B	WAP four-disulfide core domain 10B	3.66583	1.63112	0.911775	0.729919		0.444952	0.248723	0.199114
6526	SLC5A3	solute carrier family 5 (sodium/myo-inositol cotransporter), member 3	3.80345	2.15729	2.70404	1.62992		0.567194	0.710942	0.428537
9976	CLEC2B	C-type lectin domain family 2, member B	3.98542	1.64204	0.887093	0.122001		0.412013	0.222585	0.0306119
84634	KISS1R	KISS1 receptor	4.00129	1.62262	14.2599	1.59579		0.405524	3.56382	0.39882
57509	MTUS1	microtubule associated tumor suppressor 1	4.01337	2.29709	1.31278	0.595556		0.572361	0.327103	0.148393
127845	GOLT1A	golgi transport 1A	4.12391	2.87971	1.46451	1.15926		0.698296	0.355128	0.281108
5493	PPL	periplakin	4.15797	1.23866	2.64789	1.34681		0.2979	0.636823	0.323911
384	ARG2	arginase 2	4.32294	3.12529	2.04726	1.44496		0.722955	0.473581	0.334255
29923	HILPDA	hypoxia inducible lipid droplet-associated	4.57604	1.89015	3.84098	0.85291		0.413053	0.839367	0.186386
57586	SYT13	synaptotagmin XIII	4.74634	2.86643	1.48593	2.54917		0.603925	0.313069	0.537082
11067	C10orf10	chromosome 10 open reading frame 10	4.81008	3.57763	4.09246	1.85991		0.743777	0.850808	0.38667
10397	NDRG1	N-myc downstream regulated 1	4.88868	4.89302	3.84756	2.49467		1.00089	0.787035	0.510295
1959	EGR2	early growth response 2	4.90338	5.03081	1.41997	1.05656		1.02599	0.28959	0.215475
112399	EGLN3	egl-9 family hypoxia-inducible factor 3	5.56456	3.23868	4.37127	1.31488		0.582019	0.785554	0.236295
3162	HMOX1	heme oxygenase (decycling) 1	6.93763	2.81185	2.48999	3.08495		0.405305	0.358911	0.444669
794	CALB2	calbindin 2	7.19797	2.69702	0.453885	0.0775953		0.374692	0.0630574	0.0107802
Proximal tubular epithelial (HK2)			Comparsion to Normoxia (wt)					Comparsion to Hypoxia (wt)
			HK2_H(wt)_vs_N(wt)	HK2_H(HIF1kd)_vs_N(wt)	HK2_H(HIF2kd)_vs_N(wt)	HK2_H(HIF1+2kd)_vs_N(wt)		HK2_H(HIF1kd)_vs_H(wt)	HK2_H(HIF2kd)_vs_H(wt)	HK2_H(HIF1+2kd)_vs_H(wt)
Entrez Gene ID	Gene Symbol	GENENAME	Fold change	Fold change	Fold change	Fold change		Fold change	Fold change	Fold change
2354	FOSB	FBJ murine osteosarcoma viral oncogene homolog B	0.36962	0.775101	0.841661	0.680482		2.09702	2.2771	1.84103
51309	ARMCX1	armadillo repeat containing, X-linked 1	0.406994	0.234982	0.228777	0.110592		0.577359	0.562113	0.271729
3357	HTR2B	5-hydroxytryptamine (serotonin) receptor 2B, G protein-coupled	0.439222	0.259229	0.515125	0.273343		0.590202	1.17281	0.622335
196410	METTL7B	methyltransferase like 7B	0.445234	0.411191	0.459099	0.44628		0.923538	1.03114	1.00235
730755	KRTAP2-3	keratin associated protein 2-3	0.459318	0.996514	1.50375	2.21429		2.16955	3.27388	4.82083
8340	HIST1H2BL	histone cluster 1, H2bl	0.46409	0.615444	0.446847	0.712246		1.32613	0.962846	1.53472
84803	AGPAT9	1-acylglycerol-3-phosphate O-acyltransferase 9	0.46825	0.400194	0.332678	0.415385		0.854659	0.710472	0.887101
153769	SH3RF2	SH3 domain containing ring finger 2	0.483905	0.51175	0.786394	0.97074		1.05754	1.6251	2.00605
83863	TTTY5	testis-specific transcript, Y-linked 5 (non-protein coding)	0.49702	0.642612	0.740044	0.671511		1.29293	1.48896	1.35107
2697	GJA1	gap junction protein, alpha 1, 43kDa	0.500191	0.338472	0.407858	0.251701		0.676686	0.815405	0.50321
80035	ANP32A-IT1	ANP32A intronic transcript 1 (non-protein coding)	0.501578	0.475921	0.556846	0.602774		0.948847	1.11019	1.20176
151473	SLC16A14	solute carrier family 16, member 14	0.50827	0.658894	0.614703	0.522284		1.29635	1.2094	1.02757
7412	VCAM1	vascular cell adhesion molecule 1	0.523672	0.76152	1.20581	1.3612		1.45419	2.3026	2.59934
3802	KIR2DL1	killer cell immunoglobulin-like receptor, two domains, long cytoplasmic tail, 1	0.525618	0.784429	0.693724	0.913734		1.4924	1.31983	1.7384
79905	TMC7	transmembrane channel-like 7	0.525679	0.622094	0.657589	0.566687		1.18341	1.25093	1.07801
10964	IFI44L	interferon-induced protein 44-like	0.526547	0.510142	0.575041	0.512583		0.968844	1.0921	0.973482
170302	ARX	aristaless related homeobox	0.528081	0.576066	0.734159	0.896796		1.09087	1.39024	1.69822
83875	BCO2	beta-carotene oxygenase 2	0.543348	0.474918	0.55469	0.484151		0.874057	1.02087	0.89105
10110	SGK2	serum/glucocorticoid regulated kinase 2	0.543819	0.523636	0.728866	0.871337		0.962887	1.34027	1.60226
7096	TLR1	toll-like receptor 1	0.564984	0.463927	0.875746	1.09137		0.821133	1.55004	1.93169
10194	TSHZ1	teashirt zinc finger homeobox 1	0.565634	0.862082	0.906734	0.800224		1.5241	1.60304	1.41474
23329	TBC1D30	TBC1 domain family, member 30	0.5675	0.822709	1.01733	0.761459		1.44971	1.79266	1.34178
1589	CYP21A2	cytochrome P450, family 21, subfamily A, polypeptide 2	0.570545	0.770621	0.830975	1.14696		1.35067	1.45646	2.01029
4359	MPZ	myelin protein zero	0.572411	0.57622	0.579177	0.619284		1.00666	1.01182	1.08189
613	BCR	breakpoint cluster region	0.574968	0.83757	0.861264	0.903481		1.45672	1.49793	1.57136
6299	SALL1	sal-like 1 (Drosophila)	0.575147	0.372753	0.367968	0.482591		0.6481	0.639781	0.839075
101927797	LOC101927797	uncharacterized LOC101927797	0.575658	1.16424	0.886356	1.20004		2.02245	1.53973	2.08464
3887	KRT81	keratin 81	0.578034	0.697678	0.598598	0.783499		1.20698	1.03558	1.35545
2307	FOXS1	forkhead box S1	0.579433	0.673305	0.985278	1.03274		1.16201	1.70042	1.78233
3890	KRT84	keratin 84	0.58103	0.551702	0.581983	0.902708		0.949524	1.00164	1.55363
80320	SP6	Sp6 transcription factor	0.581098	0.785979	0.939936	0.996312		1.35258	1.61752	1.71453
26301	GBGT1	globoside alpha-1,3-N-acetylgalactosaminyltransferase 1	0.583133	0.699643	0.940354	0.743131		1.1998	1.61259	1.27438
8787	RGS9	regulator of G-protein signaling 9	0.583353	0.870464	0.95465	0.859126		1.49217	1.63649	1.47274
414332	LCN10	lipocalin 10	0.584248	0.794123	0.898736	0.729666		1.35922	1.53828	1.2489
55137	FIGN	fidgetin	0.592308	0.39698	0.842336	0.721858		0.670225	1.42212	1.21872
56129	PCDHB7	protocadherin beta 7	0.593187	0.714511	0.719075	0.795252		1.20453	1.21222	1.34064
127943	FCRLB	Fc receptor-like B	0.596678	0.625625	0.889376	0.888229		1.04851	1.49055	1.48862
11001	SLC27A2	solute carrier family 27 (fatty acid transporter), member 2	0.59761	0.577566	0.535482	0.510812		0.966461	0.89604	0.854759
2012	EMP1	epithelial membrane protein 1	0.598445	0.444906	0.512861	0.312269		0.743436	0.856988	0.521801
10940	POP1	processing of precursor 1, ribonuclease P/MRP subunit (S. cerevisiae)	0.599811	0.668985	0.736504	0.789324		1.11532	1.22789	1.31595
375387	NRROS	negative regulator of reactive oxygen species	0.602382	0.814698	0.629166	0.578322		1.35246	1.04446	0.96006
129880	BBS5	Bardet-Biedl syndrome 5	0.603225	0.783195	0.835675	0.764367		1.29835	1.38535	1.26713
284021	MILR1	mast cell immunoglobulin-like receptor 1	0.605533	0.721837	0.580777	0.76754		1.19207	0.959117	1.26754
3339	HSPG2	heparan sulfate proteoglycan 2	0.605768	0.562243	0.683377	0.645354		0.928148	1.12812	1.06535
83872	HMCN1	hemicentin 1	0.60603	0.642713	0.708937	0.684763		1.06053	1.1698	1.12992
90874	ZNF697	zinc finger protein 697	0.60666	0.745558	0.950422	0.928576		1.22896	1.56665	1.53064
1847	DUSP5	dual specificity phosphatase 5	0.607874	0.78114	1.12098	1.11975		1.28504	1.8441	1.84208
3442	IFNA5	interferon, alpha 5	0.608183	0.780079	0.650953	0.980682		1.28264	1.07032	1.61248
220323	OAF	OAF homolog (Drosophila)	0.60833	0.959138	1.19576	1.37489		1.57667	1.96565	2.2601
81848	SPRY4	sprouty homolog 4 (Drosophila)	0.608669	0.694893	1.06252	1.04926		1.14166	1.74564	1.72386
1778	DYNC1H1	dynein, cytoplasmic 1, heavy chain 1	0.609311	0.649989	0.765663	0.741835		1.06676	1.2566	1.2175
943	TNFRSF8	tumor necrosis factor receptor superfamily, member 8	0.609469	0.83276	1.06646	1.20019		1.36637	1.74981	1.96924
793	CALB1	calbindin 1, 28kDa	0.612897	0.595043	0.693736	0.489707		0.970869	1.1319	0.799003
10268	RAMP3	receptor (G protein-coupled) activity modifying protein 3	0.614551	0.881461	0.818499	0.657856		1.43432	1.33187	1.07047
84660	CCDC62	coiled-coil domain containing 62	0.616242	0.803208	0.869067	0.800396		1.3034	1.41027	1.29883
85416	ZIC5	Zic family member 5	0.617157	0.810251	0.935696	0.818891		1.31288	1.51614	1.32688
53905	DUOX1	dual oxidase 1	0.621179	0.700439	0.856701	0.803644		1.1276	1.37915	1.29374
84541	KBTBD8	kelch repeat and BTB (POZ) domain containing 8	0.622648	0.656361	0.806263	0.897496		1.05414	1.29489	1.44142
4435	CITED1	Cbp/p300-interacting transactivator, with Glu/Asp-rich carboxy-terminal domain, 1	0.623018	0.847989	1.16027	1.08619		1.3611	1.86233	1.74343
2119	ETV5	ets variant 5	0.623048	0.763873	0.873722	0.982507		1.22603	1.40233	1.57694
4254	KITLG	KIT ligand	0.624917	0.59398	0.644193	0.66181		0.950494	1.03084	1.05904
3352	HTR1D	5-hydroxytryptamine (serotonin) receptor 1D, G protein-coupled	0.625664	0.700267	0.701817	0.675776		1.11924	1.12172	1.08009
26270	FBXO6	F-box protein 6	0.629354	0.686962	0.966668	1.20953		1.09153	1.53597	1.92185
55175	KLHL11	kelch-like family member 11	0.629642	0.924576	1.39059	0.819462		1.46842	2.20854	1.30147
2827	GPR3	G protein-coupled receptor 3	0.629935	0.666426	0.829174	1.12973		1.05793	1.31628	1.7934
29126	CD274	CD274 molecule	0.630259	0.686707	0.998835	1.08626		1.08956	1.5848	1.72351
5639	PRRG2	proline rich Gla (G-carboxyglutamic acid) 2	0.630836	0.836826	0.754778	0.811055		1.32654	1.19647	1.28568
84727	SPSB2	splA/ryanodine receptor domain and SOCS box containing 2	0.631786	0.812403	0.961574	1.23579		1.28588	1.52199	1.95602
6447	SCG5	secretogranin V (7B2 protein)	0.631872	0.969132	1.08348	0.743072		1.53375	1.71471	1.17598
23223	RRP12	ribosomal RNA processing 12 homolog (S. cerevisiae)	0.632396	0.745812	0.948977	0.963955		1.17934	1.50061	1.52429
80215	RUNX1-IT1	RUNX1 intronic transcript 1 (non-protein coding)	0.632964	0.557592	0.51036	0.431111		0.880922	0.806301	0.681098
10344	CCL26	chemokine (C-C motif) ligand 26	0.633086	0.785959	0.659955	0.618533		1.24147	1.04244	0.977013
1958	EGR1	early growth response 1	0.633953	0.617102	0.837788	0.777495		0.97342	1.32153	1.22643
1374	CPT1A	carnitine palmitoyltransferase 1A (liver)	0.634776	0.986474	1.32069	1.36995		1.55405	2.08055	2.15817
84315	MON1A	MON1 secretory trafficking family member A	0.635393	0.661746	0.697243	0.79159		1.04147	1.09734	1.24583
2020	EN2	engrailed homeobox 2	0.637489	0.677538	0.917059	1.22113		1.06282	1.43855	1.91552
3577	CXCR1	chemokine (C-X-C motif) receptor 1	0.6388	0.804144	0.729157	0.628904		1.25883	1.14145	0.984508
57210	SLC45A4	solute carrier family 45, member 4	0.639115	0.642001	0.718484	0.616234		1.00452	1.12419	0.964199
25818	KLK5	kallikrein-related peptidase 5	0.641866	1.05794	1.00977	1.10641		1.64822	1.57318	1.72374
100131825	LOC100131825	uncharacterized LOC100131825	0.643193	0.813161	0.909103	0.896512		1.26426	1.41342	1.39385
101929693	LOC101929693	uncharacterized LOC101929693	0.643701	0.833517	0.722126	0.679925		1.29488	1.12183	1.05627
8419	BFSP2	beaded filament structural protein 2, phakinin	0.645005	1.16242	1.01508	0.885488		1.80218	1.57376	1.37284
7294	TXK	TXK tyrosine kinase	0.645344	0.479806	0.515356	0.570305		0.743487	0.798576	0.883722
23566	LPAR3	lysophosphatidic acid receptor 3	0.645942	0.679138	1.15354	0.932453		1.05139	1.78582	1.44356
8483	CILP	cartilage intermediate layer protein, nucleotide pyrophosphohydrolase	0.645952	0.626939	1.37822	0.978352		0.970566	2.13362	1.51459
84837	ARHGAP5-AS1	ARHGAP5 antisense RNA 1 (head to head)	0.647052	0.720367	0.959009	0.971461		1.11331	1.48212	1.50136
9363	RAB33A	RAB33A, member RAS oncogene family	0.65156	0.821817	0.761252	0.827415		1.26131	1.16835	1.2699
337876	CHSY3	chondroitin sulfate synthase 3	0.652319	0.563326	0.662444	0.661286		0.863576	1.01552	1.01375
80380	PDCD1LG2	programmed cell death 1 ligand 2	0.652538	0.983811	1.09181	1.42022		1.50767	1.67318	2.17646
286204	CRB2	crumbs homolog 2 (Drosophila)	0.652706	0.804236	0.775779	0.873671		1.23216	1.18856	1.33854
121551	BTBD11	BTB (POZ) domain containing 11	0.652871	0.84201	0.476191	0.505926		1.2897	0.729381	0.774925
6347	CCL2	chemokine (C-C motif) ligand 2	0.653007	0.557009	0.824637	0.873685		0.852991	1.26283	1.33794
114609	TIRAP	toll-interleukin 1 receptor (TIR) domain containing adaptor protein	0.653608	0.749679	0.894673	0.941803		1.14698	1.36882	1.44093
10333	TLR6	toll-like receptor 6	0.653872	0.619451	0.885948	0.836637		0.947358	1.35492	1.27951
30817	EMR2	egf-like module containing, mucin-like, hormone receptor-like 2	0.65388	0.779512	0.977109	0.767788		1.19213	1.49433	1.1742
1020	CDK5	cyclin-dependent kinase 5	0.655026	0.664273	0.885873	0.919516		1.01412	1.35242	1.40378
51474	LIMA1	LIM domain and actin binding 1	0.655354	0.749887	0.978667	1.06546		1.14425	1.49334	1.62578
441478	NRARP	NOTCH-regulated ankyrin repeat protein	0.655713	0.806927	1.04463	0.997634		1.23061	1.59312	1.52145
607	BCL9	B-cell CLL/lymphoma 9	0.656617	0.689262	0.730328	0.655929		1.04972	1.11226	0.998952
3169	FOXA1	forkhead box A1	0.657011	0.723027	0.518564	0.375767		1.10048	0.789278	0.571934
388323	GLTPD2	glycolipid transfer protein domain containing 2	0.65793	0.894899	0.79838	0.896771		1.36017	1.21347	1.36302
5327	PLAT	plasminogen activator, tissue	0.658156	0.93135	0.729091	0.789552		1.41509	1.10778	1.19964
65997	RASL11B	RAS-like, family 11, member B	0.658356	0.716032	0.844268	0.961063		1.08761	1.28239	1.45979
64843	ISL2	ISL LIM homeobox 2	0.658872	0.908191	1.15671	1.23079		1.3784	1.75559	1.86803
2308	FOXO1	forkhead box O1	0.659521	0.578961	0.543692	0.390291		0.877851	0.824374	0.59178
3092	HIP1	huntingtin interacting protein 1	0.659693	0.676233	0.726973	0.637716		1.02507	1.10199	0.966686
1677	DFFB	DNA fragmentation factor, 40kDa, beta polypeptide (caspase-activated DNase)	0.659897	0.588586	0.643867	0.767787		0.891937	0.97571	1.1635
2625	GATA3	GATA binding protein 3	0.659947	0.915718	0.965442	1.02295		1.38756	1.46291	1.55005
579	NKX3-2	NK3 homeobox 2	0.662029	0.602892	1.0286	1.21069		0.910673	1.55371	1.82876
10461	MERTK	c-mer proto-oncogene tyrosine kinase	0.662189	0.640682	0.936712	0.887532		0.96752	1.41457	1.3403
3229	HOXC13	homeobox C13	0.66245	0.678503	0.741869	0.612809		1.02423	1.11989	0.925065
1366	CLDN7	claudin 7	0.663612	0.98234	0.784174	0.776637		1.48029	1.18168	1.17032
1490	CTGF	connective tissue growth factor	0.66395	0.682722	1.14926	1.02416		1.02827	1.73094	1.54252
100996402	NA	NA	0.66496	0.815876	1.04589	0.692557		1.22696	1.57286	1.0415
137994	LETM2	leucine zipper-EF-hand containing transmembrane protein 2	0.665086	0.705248	1.05578	1.11504		1.06039	1.58743	1.67653
5168	ENPP2	ectonucleotide pyrophosphatase/phosphodiesterase 2	0.665405	0.58662	0.85589	0.771988		0.881599	1.28627	1.16018
90293	KLHL13	kelch-like family member 13	0.666416	0.545784	0.597306	0.646486		0.818984	0.896295	0.970093
101929165	LOC101929165	uncharacterized LOC101929165	1.50005	2.45306	1.83184	1.07733		1.63532	1.22119	0.718199
51228	GLTP	glycolipid transfer protein	1.50045	1.25138	1.11052	1.25068		0.834005	0.740124	0.833536
54463	FAM134B	family with sequence similarity 134, member B	1.5005	0.842215	0.820428	0.915392		0.561291	0.546771	0.61006
101929082	LOC101929082	uncharacterized LOC101929082	1.50071	1.61636	1.40722	1.34318		1.07706	0.937707	0.895032
55236	UBA6	ubiquitin-like modifier activating enzyme 6	1.50077	1.45567	1.17004	1.00942		0.969943	0.779621	0.672598
8609	KLF7	Kruppel-like factor 7 (ubiquitous)	1.50104	1.25621	1.01463	0.734049		0.836891	0.675947	0.489026
10957	PNRC1	proline-rich nuclear receptor coactivator 1	1.50223	1.32393	1.12839	1.15724		0.881309	0.751143	0.770348
7292	TNFSF4	tumor necrosis factor (ligand) superfamily, member 4	1.5023	1.17446	1.67099	2.36926		0.781777	1.11229	1.57709
9447	AIM2	absent in melanoma 2	1.50264	1.11637	1.11264	1.33563		0.742937	0.740457	0.888857
6674	SPAG1	sperm associated antigen 1	1.50282	1.29857	1.00583	0.942224		0.864088	0.669293	0.62697
6505	SLC1A1	solute carrier family 1 (neuronal/epithelial high affinity glutamate transporter, system Xag), member 1	1.50354	0.756622	0.603148	0.380089		0.503226	0.401151	0.252796
55166	CENPQ	centromere protein Q	1.5057	1.38859	1.06568	1.27173		0.922224	0.707764	0.844616
644150	WIPF3	WAS/WASL interacting protein family, member 3	1.5061	1.36993	1.37593	1.14544		0.909591	0.91357	0.760535
9985	REC8	REC8 meiotic recombination protein	1.5075	1.17411	1.15522	1.09792		0.778851	0.766316	0.728305
346171	ZFP57	ZFP57 zinc finger protein	1.50806	0.999747	0.863797	0.869614		0.662937	0.572788	0.576645
566	AZU1	azurocidin 1	1.50882	1.23335	1.58185	1.4228		0.817425	1.0484	0.94299
101927138	LOC101927138	uncharacterized LOC101927138	1.509	1.37765	1.11536	1.4015		0.912956	0.73914	0.928763
9315	NREP	neuronal regeneration related protein	1.50917	1.17997	1.47491	2.25316		0.781871	0.977297	1.49298
100506555	PVRL3-AS1	PVRL3 antisense RNA 1	1.50921	1.88722	1.89046	3.07861		1.25047	1.25261	2.03988
51513	ETV7	ets variant 7	1.50953	1.63449	1.17694	1.50203		1.08278	0.779677	0.995034
137970	UNC5D	unc-5 homolog D (C. elegans)	1.50967	1.56125	1.63702	1.65085		1.03416	1.08435	1.09352
22996	TTC39A	tetratricopeptide repeat domain 39A	1.51008	1.22683	0.992839	1.07911		0.812427	0.657476	0.714604
10509	SEMA4B	sema domain, immunoglobulin domain (Ig), transmembrane domain (TM) and short cytoplasmic domain, (semaphorin) 4B	1.51042	1.93329	1.09004	1.04515		1.27997	0.721679	0.691956
101926962	LOC101926962	uncharacterized LOC101926962	1.51222	2.05332	2.2037	2.42195		1.35782	1.45726	1.60158
56914	OTOR	otoraplin	1.5126	1.61035	1.60048	1.50311		1.06463	1.0581	0.993725
10117	ENAM	enamelin	1.51341	1.09855	1.03841	1.37566		0.725877	0.686138	0.908976
101929681	LOC101929681	uncharacterized LOC101929681	1.51347	1.25115	1.48007	1.70912		0.826676	0.977933	1.12927
3294	HSD17B2	hydroxysteroid (17-beta) dehydrogenase 2	1.5136	1.55581	1.57721	1.15686		1.02788	1.04202	0.764307
389023	LOC389023	uncharacterized LOC389023	1.51493	2.1433	1.39445	1.79882		1.41479	0.920475	1.1874
389320	C5orf48	chromosome 5 open reading frame 48	1.51658	0.978698	1.3065	1.24236		0.645334	0.86148	0.819185
6554	SLC10A1	solute carrier family 10 (sodium/bile acid cotransporter), member 1	1.51762	1.43684	2.29967	2.31107		0.946775	1.51532	1.52283
10930	APOBEC2	apolipoprotein B mRNA editing enzyme, catalytic polypeptide-like 2	1.5188	1.64079	1.50496	1.99176		1.08032	0.990884	1.3114
1356	CP	ceruloplasmin (ferroxidase)	1.51882	1.42713	1.14841	1.02117		0.939636	0.756125	0.672349
83853	ROPN1L	rhophilin associated tail protein 1-like	1.51972	1.25008	1.4305	1.4894		0.822572	0.94129	0.980049
9832	JAKMIP2	janus kinase and microtubule interacting protein 2	1.52021	1.70178	1.88488	1.54258		1.11944	1.23989	1.01472
8900	CCNA1	cyclin A1	1.52088	2.05434	1.73048	2.13639		1.35076	1.13782	1.40471
338579	ANKRD30BP3	ankyrin repeat domain 30B pseudogene 3	1.52131	1.42174	1.81174	1.75613		0.934549	1.19091	1.15435
541565	C8orf58	chromosome 8 open reading frame 58	1.52205	1.61007	1.3763	1.70079		1.05783	0.904239	1.11744
10234	LRRC17	leucine rich repeat containing 17	1.52224	1.51243	1.49796	1.92693		0.993556	0.984049	1.26585
2329	FMO4	flavin containing monooxygenase 4	1.52232	1.23186	1.23358	1.33823		0.809203	0.810331	0.879073
59339	PLEKHA2	pleckstrin homology domain containing, family A (phosphoinositide binding specific) member 2	1.52238	1.54681	0.92556	0.7315		1.01605	0.607971	0.480499
2515	ADAM2	ADAM metallopeptidase domain 2	1.52333	1.32793	2.04415	1.26034		0.871727	1.3419	0.827357
101928132	LOC101928132	uncharacterized LOC101928132	1.52346	1.2028	1.44979	0.873955		0.78952	0.951645	0.573665
81855	SFXN3	sideroflexin 3	1.52379	1.36971	1.16534	1.31246		0.898885	0.764766	0.861313
85479	DNAJC5B	DnaJ (Hsp40) homolog, subfamily C, member 5 beta	1.52399	1.46851	1.70396	1.65851		0.963592	1.11809	1.08827
439921	MXRA7	matrix-remodelling associated 7	1.52445	1.28915	0.951802	1.05309		0.845647	0.624356	0.690797
79660	PPP1R3B	protein phosphatase 1, regulatory subunit 3B	1.52537	1.33455	1.03207	1.00844		0.874903	0.676606	0.661113
8715	NOL4	nucleolar protein 4	1.52611	1.66339	2.32495	2.7423		1.08995	1.52345	1.79692
8974	P4HA2	prolyl 4-hydroxylase, alpha polypeptide II	1.52679	1.2677	1.16673	1.33711		0.830307	0.764174	0.875767
1306	COL15A1	collagen, type XV, alpha 1	1.52729	0.918129	1.34968	1.1072		0.60115	0.883709	0.724944
90594	ZNF439	zinc finger protein 439	1.52837	1.32335	1.26462	1.21598		0.865853	0.827428	0.795603
221303	FAM162B	family with sequence similarity 162, member B	1.52859	1.00622	1.19436	1.60284		0.658269	0.781349	1.04858
203102	ADAM32	ADAM metallopeptidase domain 32	1.52903	1.79862	2.11554	2.32357		1.17631	1.38359	1.51964
57633	LRRN1	leucine rich repeat neuronal 1	1.52911	1.39066	1.5062	1.22296		0.90946	0.985015	0.799787
8754	ADAM9	ADAM metallopeptidase domain 9	1.5292	1.35701	1.02184	0.901036		0.8874	0.668222	0.58922
1638	DCT	dopachrome tautomerase	1.52994	1.53509	1.60844	1.74909		1.00337	1.05131	1.14324
345895	RSPH4A	radial spoke head 4 homolog A (Chlamydomonas)	1.53128	1.08594	1.11619	1.14155		0.709175	0.728926	0.74549
4148	MATN3	matrilin 3	1.53414	1.02918	0.715697	0.702683		0.670854	0.466515	0.458032
28677	TRAV9-2	T cell receptor alpha variable 9-2	1.53451	1.55624	1.68812	1.15842		1.01416	1.10011	0.754914
389170	LEKR1	leucine, glutamate and lysine rich 1	1.53555	1.92661	1.48553	1.70427		1.25467	0.967423	1.10988
100506274	LOC100506274	uncharacterized LOC100506274	1.53576	1.66115	1.65718	1.09562		1.08165	1.07906	0.713404
101927815	LOC101927815	uncharacterized LOC101927815	1.53619	1.53122	1.30093	1.07253		0.996763	0.846855	0.698174
27284	SULT1B1	sulfotransferase family, cytosolic, 1B, member 1	1.53664	1.00889	0.791446	0.916841		0.656557	0.515049	0.596651
116729	PPP1R27	protein phosphatase 1, regulatory subunit 27	1.53679	1.13438	1.12186	1.2544		0.738148	0.73	0.816246
158035	LINC00032	long intergenic non-protein coding RNA 32	1.53683	1.30384	1.37337	1.26977		0.848393	0.893634	0.826226
79001	VKORC1	vitamin K epoxide reductase complex, subunit 1	1.53696	1.18398	0.991823	1.22098		0.770342	0.645315	0.794414
84981	MIR22HG	MIR22 host gene (non-protein coding)	1.53836	1.72006	1.9122	1.98949		1.11811	1.24301	1.29326
6887	TAL2	T-cell acute lymphocytic leukemia 2	1.53841	1.90907	1.28561	1.18337		1.24094	0.835677	0.769218
387601	SLC22A25	solute carrier family 22, member 25	1.53921	1.55686	1.89977	1.35083		1.01147	1.23425	0.877612
80312	TET1	tet methylcytosine dioxygenase 1	1.54008	0.760268	0.912845	0.729041		0.493655	0.592725	0.473378
100885775	BANCR	BRAF-activated non-protein coding RNA	1.54011	1.3784	1.22795	1.37295		0.895	0.797317	0.89146
158399	ZNF483	zinc finger protein 483	1.54548	1.6483	1.80174	2.08134		1.06653	1.16581	1.34672
101927647	LOC101927647	uncharacterized LOC101927647	1.54592	2.67587	1.44942	1.10178		1.73092	0.937577	0.712702
101927811	LOC101927811	uncharacterized LOC101927811	1.54603	1.43108	1.104	1.12174		0.925647	0.714088	0.725562
283685	GOLGA6L2	golgin A6 family-like 2	1.5461	1.71588	1.29255	1.28585		1.10981	0.836009	0.831679
5087	PBX1	pre-B-cell leukemia homeobox 1	1.54628	1.42124	1.60398	1.12756		0.919134	1.03732	0.729206
694	BTG1	B-cell translocation gene 1, anti-proliferative	1.54652	1.13594	0.819258	0.736146		0.73451	0.529741	0.476
192666	KRT24	keratin 24	1.54808	1.90898	1.84061	1.65739		1.23313	1.18897	1.07061
440560	PRAMEF11	PRAME family member 11	1.54857	1.63379	1.71473	2.00191		1.05503	1.1073	1.29275
676	BRDT	bromodomain, testis-specific	1.54865	1.05554	1.02009	1.28052		0.681585	0.658695	0.826863
79698	ZMAT4	zinc finger, matrin-type 4	1.55009	1.4122	1.66413	1.38639		0.91104	1.07357	0.894391
80705	TSGA10	testis specific, 10	1.5501	1.16113	1.02755	0.94449		0.749068	0.662893	0.60931
10846	PDE10A	phosphodiesterase 10A	1.5508	1.39928	0.840449	0.738953		0.902296	0.541945	0.476497
8537	BCAS1	breast carcinoma amplified sequence 1	1.55114	1.71276	1.45754	1.17037		1.10419	0.939657	0.754523
7846	TUBA1A	tubulin, alpha 1a	1.5517	1.41467	0.774134	0.901612		0.911692	0.498896	0.581049
255031	LINC00957	long intergenic non-protein coding RNA 957	1.55248	1.48983	1.37788	1.36894		0.959645	0.887535	0.881777
440712	C1orf186	chromosome 1 open reading frame 186	1.55337	1.1973	1.85089	2.07636		0.770777	1.19153	1.33668
23538	OR52A1	olfactory receptor, family 52, subfamily A, member 1	1.55389	1.43161	1.21638	1.56744		0.921304	0.782794	1.00872
115290	FBXO17	F-box protein 17	1.55459	1.23604	1.09364	1.16478		0.795093	0.703491	0.749251
84419	C15orf48	chromosome 15 open reading frame 48	1.5546	1.29873	0.972532	0.823503		0.835416	0.625585	0.529722
3356	HTR2A	5-hydroxytryptamine (serotonin) receptor 2A, G protein-coupled	1.55498	1.64738	2.04998	1.71945		1.05942	1.31833	1.10577
636	BICD1	bicaudal D homolog 1 (Drosophila)	1.55652	1.20541	0.964457	0.929994		0.774422	0.619622	0.597481
375287	RBM43	RNA binding motif protein 43	1.55666	1.40642	1.14383	1.04195		0.903487	0.734794	0.669353
3669	ISG20	interferon stimulated exonuclease gene 20kDa	1.55694	0.904353	0.798609	0.719723		0.580853	0.512936	0.462268
55314	TMEM144	transmembrane protein 144	1.55784	1.34644	1.09067	1.13208		0.864298	0.700118	0.726697
5236	PGM1	phosphoglucomutase 1	1.55968	1.09986	1.164	1.14292		0.705183	0.746306	0.732793
1643	DDB2	damage-specific DNA binding protein 2, 48kDa	1.56079	1.51344	1.50584	1.86494		0.969666	0.964792	1.19487
147719	LYPD4	LY6/PLAUR domain containing 4	1.5608	1.24004	1.24437	1.08445		0.794495	0.797267	0.694808
367	AR	androgen receptor	1.56234	1.3588	1.51308	1.57658		0.869717	0.968466	1.00911
101929211	LOC101929211	proline-rich protein 2-like	1.56244	1.64044	1.39507	1.6668		1.04992	0.892884	1.06679
7201	TRHR	thyrotropin-releasing hormone receptor	1.56257	1.31482	1.72376	1.94659		0.841444	1.10316	1.24576
768	CA9	carbonic anhydrase IX	1.56361	1.01467	1.04991	0.997139		0.648926	0.671464	0.637714
9037	SEMA5A	sema domain, seven thrombospondin repeats (type 1 and type 1-like), transmembrane domain (TM) and short cytoplasmic domain, (semaphorin) 5A	1.56393	1.29096	0.676031	0.783339		0.825456	0.432263	0.500878
6398	SECTM1	secreted and transmembrane 1	1.56402	0.9131	0.714327	0.963196		0.583816	0.456725	0.615847
9920	KBTBD11	kelch repeat and BTB (POZ) domain containing 11	1.56411	0.629051	0.517257	0.248396		0.402178	0.330704	0.15881
84451	KIAA1804	mixed lineage kinase 4	1.56441	1.59096	0.933174	0.786997		1.01697	0.596504	0.503064
101927849	LOC101927849	uncharacterized LOC101927849	1.566	1.93834	2.36292	1.59206		1.23777	1.50889	1.01664
100506834	LOC100506834	uncharacterized LOC100506834	1.56661	1.65611	2.0925	1.91886		1.05713	1.33568	1.22485
23037	PDZD2	PDZ domain containing 2	1.56776	0.757425	0.551769	0.530866		0.483124	0.351947	0.338613
340206	TREML3P	triggering receptor expressed on myeloid cells-like 3, pseudogene	1.56789	1.63377	1.5215	1.31495		1.04202	0.970414	0.838676
101929475	LOC101929475	uncharacterized LOC101929475	1.56799	1.50221	0.963134	1.25362		0.958052	0.614249	0.799509
57119	EPPIN	epididymal peptidase inhibitor	1.56817	1.29346	1.38695	1.70204		0.824822	0.884436	1.08537
116228	COX20	COX20 cytochrome C oxidase assembly factor	1.56908	0.965066	1.05059	1.13215		0.615052	0.669561	0.721534
388566	ZNF470	zinc finger protein 470	1.56997	1.25792	1.48527	1.5353		0.801236	0.946049	0.977919
79977	GRHL2	grainyhead-like 2 (Drosophila)	1.57011	2.20253	1.44444	1.38032		1.40278	0.919963	0.879121
5406	PNLIP	pancreatic lipase	1.57058	1.51612	1.4062	1.27854		0.96533	0.895343	0.814056
57221	KIAA1244	KIAA1244	1.57082	0.635936	0.621968	0.616374		0.404842	0.39595	0.392389
26503	SLC17A5	solute carrier family 17 (acidic sugar transporter), member 5	1.57109	1.51009	1.05485	1.17614		0.961172	0.671417	0.748612
3479	IGF1	insulin-like growth factor 1 (somatomedin C)	1.57202	1.44819	1.43942	1.62004		0.921227	0.915652	1.03055
283025	C10orf40	chromosome 10 open reading frame 40	1.57227	1.45003	1.49605	1.34216		0.922256	0.951526	0.853648
6564	SLC15A1	solute carrier family 15 (oligopeptide transporter), member 1	1.57244	1.93433	1.79331	1.59937		1.23014	1.14046	1.01713
5919	RARRES2	retinoic acid receptor responder (tazarotene induced) 2	1.57396	1.40177	1.28164	1.79181		0.890602	0.814281	1.13841
100309464	OTX2-AS1	OTX2 antisense RNA 1 (head to head)	1.57421	1.39756	1.55388	1.84343		0.887785	0.987083	1.17102
131450	CD200R1	CD200 receptor 1	1.5751	1.38616	1.70462	2.03627		0.880046	1.08223	1.29278
83893	SPATA16	spermatogenesis associated 16	1.57581	1.7923	1.40541	2.83656		1.13738	0.891867	1.80006
100507459	LOC100507459	uncharacterized LOC100507459	1.57707	1.51027	1.23559	1.30953		0.957644	0.783471	0.830356
100507537	LOC100507537	uncharacterized LOC100507537	1.57734	1.88537	1.92252	3.0134		1.19529	1.21884	1.91044
407975	MIR17HG	miR-17-92 cluster host gene (non-protein coding)	1.57746	1.32821	1.96808	1.94386		0.84199	1.24763	1.23227
307	ANXA4	annexin A4	1.57806	1.56227	1.15238	1.11067		0.989993	0.730252	0.703818
284340	CXCL17	chemokine (C-X-C motif) ligand 17	1.58155	1.23783	1.56652	1.66219		0.782669	0.990496	1.05099
100506406	LOC100506406	uncharacterized LOC100506406	1.58361	1.75255	1.81494	2.26485		1.10668	1.14608	1.43018
140678	MLLT10P1	myeloid/lymphoid or mixed-lineage leukemia (trithorax homolog, Drosophila); translocated to, 10 pseudogene 1	1.58419	1.37012	1.25789	1.18561		0.864867	0.794028	0.748401
128488	WFDC12	WAP four-disulfide core domain 12	1.5842	1.66238	1.53994	1.24769		1.04936	0.972066	0.787586
91661	ZNF765	zinc finger protein 765	1.58465	1.99032	1.2794	1.10231		1.25599	0.807365	0.695618
101928243	LOC101928243	uncharacterized LOC101928243	1.585	1.46611	1.25528	1.76985		0.92499	0.791978	1.11662
57761	TRIB3	tribbles homolog 3 (Drosophila)	1.5855	1.80136	1.14014	1.22734		1.13615	0.719106	0.774107
92565	FANK1	fibronectin type III and ankyrin repeat domains 1	1.58587	1.45687	1.27896	1.32428		0.918655	0.806472	0.835048
9459	ARHGEF6	Rac/Cdc42 guanine nucleotide exchange factor (GEF) 6	1.58597	1.62138	0.951647	0.871681		1.02233	0.600043	0.549622
9976	CLEC2B	C-type lectin domain family 2, member B	1.58843	1.39596	1.21759	1.16124		0.878835	0.766538	0.731066
222962	SLC29A4	solute carrier family 29 (equilibrative nucleoside transporter), member 4	1.58867	1.09717	0.960841	1.16949		0.690624	0.604809	0.736147
54827	NXPE4	neurexophilin and PC-esterase domain family, member 4	1.58885	1.36627	1.74213	1.14106		0.859911	1.09648	0.71817
100996280	LINC00911	long intergenic non-protein coding RNA 911	1.58943	1.70932	2.2151	3.55665		1.07543	1.39364	2.23768
101929529	LOC101929529	uncharacterized LOC101929529	1.58978	1.09892	1.30865	1.38399		0.691239	0.823165	0.870558
22798	LAMB4	laminin, beta 4	1.59055	1.73277	1.48103	1.62147		1.08941	0.931141	1.01944
129852	C2orf73	chromosome 2 open reading frame 73	1.59085	1.75797	1.59615	1.60538		1.10505	1.00334	1.00914
126206	NLRP5	NLR family, pyrin domain containing 5	1.592	1.33218	1.7576	1.78878		0.836796	1.10402	1.12361
5211	PFKL	phosphofructokinase, liver	1.59206	1.21521	1.08768	1.23209		0.763293	0.683193	0.773897
93129	ORAI3	ORAI calcium release-activated calcium modulator 3	1.59287	1.14881	0.995901	1.02085		0.721222	0.625224	0.640884
3595	IL12RB2	interleukin 12 receptor, beta 2	1.59352	1.89483	1.30766	1.27112		1.18909	0.820614	0.797681
6533	SLC6A6	solute carrier family 6 (neurotransmitter transporter), member 6	1.59388	1.29271	1.01162	0.789512		0.811043	0.63469	0.495339
285696	LOC285696	uncharacterized LOC285696	1.59464	1.36562	1.99748	1.57129		0.856382	1.25263	0.985358
126969	SLC44A3	solute carrier family 44, member 3	1.59509	1.33494	0.864351	0.722697		0.836906	0.541882	0.453076
441461	LOC441461	uncharacterized LOC441461	1.59546	0.931682	1.17225	1.36775		0.58396	0.734744	0.857279
54829	ASPN	asporin	1.59569	1.60743	1.45926	1.47742		1.00735	0.9145	0.925882
84332	DYDC2	DPY30 domain containing 2	1.5957	1.23729	1.71574	1.27175		0.77539	1.07523	0.796987
101928841	LOC101928841	collagen alpha-1(II) chain-like	1.59753	1.30375	0.951845	1.13224		0.816105	0.595823	0.708741
128553	TSHZ2	teashirt zinc finger homeobox 2	1.59923	1.70073	1.41831	1.48507		1.06347	0.88687	0.92862
28658	TRAV25	T cell receptor alpha variable 25	1.59926	1.42065	1.1359	1.42825		0.888319	0.710263	0.89307
101928798	LOC101928798	uncharacterized LOC101928798	1.60092	1.54133	1.31759	1.005		0.962778	0.82302	0.627764
283050	ZMIZ1-AS1	ZMIZ1 antisense RNA 1	1.605	1.15872	0.898698	1.0755		0.72194	0.559935	0.670092
100506122	LOC100506122	uncharacterized LOC100506122	1.60573	1.5267	1.63165	3.38008		0.950784	1.01614	2.10501
330	BIRC3	baculoviral IAP repeat containing 3	1.60573	1.58634	1.26232	1.56858		0.987921	0.786134	0.976865
220965	FAM13C	family with sequence similarity 13, member C	1.60588	0.525695	0.641321	0.561743		0.327355	0.399357	0.349803
90187	EMILIN3	elastin microfibril interfacer 3	1.6059	1.04426	1.22501	1.27291		0.650263	0.762815	0.792644
401081	FLJ22763	uncharacterized LOC401081	1.60688	2.07062	2.24336	2.74045		1.28859	1.39609	1.70545
151649	PP2D1	protein phosphatase 2C-like domain containing 1	1.60708	1.53424	1.0442	1.31972		0.954676	0.649752	0.821192
55843	ARHGAP15	Rho GTPase activating protein 15	1.60863	1.55739	2.44487	2.33544		0.968146	1.51984	1.45182
132954	PDCL2	phosducin-like 2	1.61036	1.13708	1.66073	1.35431		0.706103	1.03128	0.841003
93082	NEURL3	neuralized homolog 3 (Drosophila) pseudogene	1.61108	1.87072	0.936663	0.877418		1.16116	0.581387	0.544613
27299	ADAMDEC1	ADAM-like, decysin 1	1.61121	1.66895	1.9912	1.5949		1.03583	1.23584	0.989874
213	ALB	albumin	1.61191	1.53328	1.49811	1.50564		0.951217	0.929398	0.934068
3798	KIF5A	kinesin family member 5A	1.61267	1.74561	1.4953	1.61646		1.08244	0.927219	1.00236
257044	C1orf101	chromosome 1 open reading frame 101	1.61354	1.4023	1.38247	1.17247		0.869084	0.856792	0.726648
285735	LINC00326	long intergenic non-protein coding RNA 326	1.61382	1.42603	1.95223	2.75912		0.883633	1.20969	1.70968
7516	XRCC2	X-ray repair complementing defective repair in Chinese hamster cells 2	1.61615	1.88858	1.69225	1.44972		1.16857	1.04709	0.897017
101927126	LOC101927126	uncharacterized LOC101927126	1.61749	1.61015	1.9639	1.60455		0.995461	1.21416	0.991995
2591	GALNT3	UDP-N-acetyl-alpha-D-galactosamine:polypeptide N-acetylgalactosaminyltransferase 3 (GalNAc-T3)	1.61809	1.27892	1.48604	3.06017		0.790386	0.918392	1.89122
2922	GRP	gastrin-releasing peptide	1.61938	1.24281	2.38723	1.72975		0.767462	1.47416	1.06816
771	CA12	carbonic anhydrase XII	1.61954	2.04458	1.02488	0.988767		1.26245	0.632826	0.610525
254158	CXorf58	chromosome X open reading frame 58	1.62195	1.35585	1.50539	1.15811		0.83594	0.928134	0.714025
64112	MOAP1	modulator of apoptosis 1	1.62255	1.57405	1.10023	1.27969		0.970107	0.678087	0.788691
406988	MIR205	microRNA 205	1.6236	5.55688	2.10981	1.76788		3.42256	1.29946	1.08886
8712	PAGE1	P antigen family, member 1 (prostate associated)	1.62373	1.81795	1.75096	1.36547		1.11961	1.07835	0.840948
257313	UTS2B	urotensin 2B	1.62479	1.68799	2.09098	1.14585		1.03889	1.28692	0.70523
22802	CLCA4	chloride channel accessory 4	1.62635	1.54495	2.1333	3.20632		0.949947	1.31171	1.97148
100507495	SDCBP2-AS1	SDCBP2 antisense RNA 1	1.62684	1.65737	1.74437	1.89677		1.01877	1.07224	1.16593
5033	P4HA1	prolyl 4-hydroxylase, alpha polypeptide I	1.62688	1.40911	1.18364	0.942062		0.866142	0.727547	0.579059
84988	PPP1R16A	protein phosphatase 1, regulatory subunit 16A	1.62775	1.19316	1.13047	1.49554		0.733013	0.694495	0.918777
144360	LINC00477	long intergenic non-protein coding RNA 477	1.6298	1.25	1.40873	1.4467		0.766965	0.864356	0.887657
83641	FAM107B	family with sequence similarity 107, member B	1.63358	2.16985	1.47945	1.38304		1.32828	0.905652	0.846633
25956	SEC31B	SEC31 homolog B (S. cerevisiae)	1.63364	1.36425	1.6053	1.574		0.835103	0.982653	0.963492
55186	SLC25A36	solute carrier family 25 (pyrimidine nucleotide carrier ), member 36	1.63448	1.03411	1.14361	0.995601		0.632682	0.699677	0.609123
101928554	LOC101928554	uncharacterized LOC101928554	1.63544	1.56625	2.98734	3.25641		0.957692	1.82662	1.99115
55191	NADSYN1	NAD synthetase 1	1.63639	1.21613	1.16755	1.33187		0.743181	0.713493	0.813908
114224	PRO2852	uncharacterized protein PRO2852	1.63693	1.1116	1.15527	0.876033		0.679073	0.705753	0.535168
100874035	PLCH1-AS1	PLCH1 antisense RNA 1	1.63722	1.48922	1.31207	0.971406		0.909604	0.801402	0.593327
101928371	LOC101928371	uncharacterized LOC101928371	1.63735	1.17915	1.14226	0.806119		0.720161	0.697627	0.492333
154743	C7orf60	chromosome 7 open reading frame 60	1.63789	1.25896	1.37294	1.29118		0.768649	0.838241	0.788323
4783	NFIL3	nuclear factor, interleukin 3 regulated	1.63933	1.62418	1.1405	1.23439		0.990761	0.695709	0.752987
101927358	LOC101927358	uncharacterized LOC101927358	1.64037	1.59607	2.14229	3.91295		0.972996	1.30598	2.38541
3017	HIST1H2BD	histone cluster 1, H2bd	1.64068	1.14586	1.01653	1.003		0.698403	0.61958	0.61133
660	BMX	BMX non-receptor tyrosine kinase	1.64109	1.40415	1.54056	1.57693		0.855622	0.93874	0.960906
54810	GIPC2	GIPC PDZ domain containing family, member 2	1.64152	1.23895	2.13915	1.78653		0.754755	1.30315	1.08833
101928401	LOC101928401	uncharacterized LOC101928401	1.64201	1.128	1.76487	3.05442		0.686966	1.07482	1.86017
1794	DOCK2	dedicator of cytokinesis 2	1.64372	2.26398	1.61349	1.3943		1.37735	0.981607	0.848259
2254	FGF9	fibroblast growth factor 9	1.64596	1.41055	2.16208	1.52154		0.856975	1.31357	0.924406
90673	PPP1R3E	protein phosphatase 1, regulatory subunit 3E	1.6471	1.05457	1.21427	1.24818		0.640259	0.737218	0.757806
79369	B3GNT4	UDP-GlcNAc:betaGal beta-1,3-N-acetylglucosaminyltransferase 4	1.64826	1.27437	1.14243	1.19117		0.773159	0.693108	0.72268
23767	FLRT3	fibronectin leucine rich transmembrane protein 3	1.64843	0.674609	0.628851	0.550378		0.409244	0.381486	0.333881
101927547	LOC101927547	uncharacterized LOC101927547	1.65015	1.14959	1.62573	1.22647		0.696661	0.985202	0.743247
1475	CSTA	cystatin A (stefin A)	1.65127	1.39935	1.63348	1.24231		0.847436	0.989228	0.752335
4909	NTF4	neurotrophin 4	1.65183	0.612999	0.666756	0.636429		0.371104	0.403648	0.385288
101928429	LOC101928429	uncharacterized LOC101928429	1.65219	1.69554	2.25772	1.1624		1.02624	1.3665	0.703551
100130958	SYCE1L	synaptonemal complex central element protein 1-like	1.65384	1.69925	1.40719	2.36001		1.02746	0.850864	1.42699
101927255	LOC101927255	uncharacterized LOC101927255	1.65538	1.43237	1.2354	1.66646		0.86528	0.746295	1.00669
23081	KDM4C	lysine (K)-specific demethylase 4C	1.65539	1.3274	1.52547	1.15212		0.801867	0.921515	0.695984
57556	SEMA6A	sema domain, transmembrane domain (TM), and cytoplasmic domain, (semaphorin) 6A	1.65603	1.36845	0.806833	0.823257		0.826342	0.48721	0.497127
9063	PIAS2	protein inhibitor of activated STAT, 2	1.65652	1.00409	0.984334	0.964974		0.606145	0.594217	0.58253
6323	SCN1A	sodium channel, voltage-gated, type I, alpha subunit	1.65668	1.3905	2.10637	3.28392		0.839329	1.27144	1.98223
285456	RPL34-AS1	RPL34 antisense RNA 1 (head to head)	1.66168	1.8879	1.96621	1.62883		1.13614	1.18326	0.980231
9073	CLDN8	claudin 8	1.6621	2.17777	2.47419	2.25611		1.31025	1.4886	1.35739
2561	GABRB2	gamma-aminobutyric acid (GABA) A receptor, beta 2	1.66352	1.54701	2.40597	3.43587		0.929958	1.44631	2.06542
729522	AACSP1	acetoacetyl-CoA synthetase pseudogene 1	1.66952	1.82096	1.83906	1.31089		1.09071	1.10155	0.78519
255119	C4orf22	chromosome 4 open reading frame 22	1.67003	1.4403	1.82743	1.7178		0.862441	1.09425	1.0286
100874243	PRICKLE2-AS3	PRICKLE2 antisense RNA 3	1.67046	1.58056	1.7396	1.75312		0.946184	1.04139	1.04948
101929247	LOC101929247	uncharacterized LOC101929247	1.67049	1.62089	1.58506	1.82178		0.970309	0.948856	1.09056
153768	PRELID2	PRELI domain containing 2	1.67246	0.961754	0.80874	0.922332		0.575053	0.483563	0.551482
[truncated: 342 more rows]

## Sheet: Supplementary Table 3
Supplementary Table 3 qPCR validation of microarray data
N=Normoxia; H=Hypoxia
wt=wild type, HIF1kd: HIF1a knockdown, HIF2kd: HIF2a knockdown, HIF1+2kd: double knockdown (HIF1a and HIF2a)
Podocytes (AB81)			Microarray					qPCR (β-Actin)
	Entrez Gene	Gene Symbol	N(wt)_vs_	N(wt)_vs_	N(wt)_vs_	N(wt)_vs_		N(wt)_vs_	N(wt)_vs_	N(wt)_vs_	N(wt)_vs_
			H(wt)	H(HIF1kd)	H(HIF2kd)	H(HIF1+2kd)		H(wt)	H(HIF1kd)	H(HIF2kd)	H(HIF1+2kd)
	3162	HMOX1	6.95	2.813	2.495	3.089		4.293	6.267	2.47	4.41
	5420	PODXL	1.804	3.962	2.048	5.182		1.123	4.662	1.662	5.953
	10397	NDRG1	4.889	4.886	3.849	2.494		17.981	17.25	10.246	2.28
	768	CA9	3.003	1.343	6.977	1.147		17.257	1.856	51.877	2.4
	11346	SYNPO	2.812	1.777	1.377	0.536		3.617	2.421	1.57	0.387
	7422	VEGFA	1.948	1.522	1.465	ns		2.873	3.16	2.017	1.38
	7852	CXCR4	2.069	2.455	2.197	1.666		1.304	2.458	1.767	1.886
	664	BNIP3	ns	0.766	1.763	1.321		1.249	1.174	2.641	1.304
	794	CALB2	7.239	2.701	0.452	0.078		7.262	7.629	0.392	0.051
	5054	SERPINE1	ns	ns	0.631	0.654		1.819	2.456	0.801	0.792
	6352	CCL5	0.542	1.864	0.06	0.082		0.469	7.111	0.056	0.178
	1950	EGF	0.467	0.373	0.216	0.093		0.807	0.314	0.222	0.05
	286887	KRT6C	ns	ns	0.006	0.005		0.914	1.207	1.158	1.53
Proximal tubular epithelial (HK2)			N(wt)_vs_	N(wt)_vs_	N(wt)_vs_	N(wt)_vs_		N(wt)_vs_	N(wt)_vs_	N(wt)_vs_	N(wt)_vs_
			H(wt)	H(HIF1kd)	H(HIF2kd)	H(HIF1+2kd)		H(wt)	H(HIF1kd)	H(HIF2kd)	H(HIF1+2kd)
	2913	GRM3	5.434	5.449	6.181	7.05		ND	ND	ND	ND
	10397	NDRG1	5.273	3.953	ns	1.444		16.51	12.79	9.64	2.19
	120892	LRRK2	2.758	2.772	4.169	8.359		0.99	2.71	3.66	2.21
	664	BNIP3	2.456	ns	1.227	1.155		4.98	1.05	4.68	1.4
	768	CA9	1.605	ns	ns	ns		193.91	27.87	419.35	19.86
	7422	VEGFA	1.988	1.634	ns	ns		3.19	3.13	2.41	1.38
	6513	SLC2A1	2.064	1.502	0.772	0.798		2.69	1.89	2.57	1.09
	5054	SERPINE1	ns	ns	0.798	0.701		1.49	0.99	0.67	0.43
	51309	ARMCX1	0.381	0.228	0.234	0.113		0.35	0.21	0.41	0.12
	3357	HTR2B	0.426	0.295	0.488	0.289		0.42	0.55	0.7	1.64
	6514	SLC2A2	0.806	0.332	0.216	0.201		0.68	0.3	1.73	1.82

## Sheet: Supplementary Table 4
Supplementary Table 4
Gene Ontology Enrichment analysis. Enriched GO Terms were collected across all modules for hypoxic and normoxic conditions for each cell line (AB81_Hypoxia all, AB81_Normoxia_all, HK2_Hypoxia_all, HK2_Normoxia_all). Comparison between the different cell lines was performed resulting in six sets of GO Terms: common in hypoxia (Hypoxia_AB81_HK2), unique in podocytes or HK-2 cells under hypoxic (Hyp…
AB81_Hypoxia_all
GO ID	GO Term	p-value	Corr p-value	cluster frequency	total frequency	Module	Correlation	genes
6066	alcohol metabolic process	2.3041e-09	6.7766e-07	35/370 (9.4%)	433/14306 (3.0%)	Blue	HIF1-2*	11161, 7124, 1583, 2034, 590, 7042, 84649, 2224, 51363, 23780, 2222, 3157, 217, 1717, 255738, 1737, 10654, 6309, 50814, 8542, 64122, 8660, 4047, 56261, 26007, 114876, 6817, 3706, 3422, 6713, 7108, 5208, 54947, 2517, 2539
8207	C21-steroid hormone metabolic process	0.00018484	0.028781	4/370 (1.0%)	12/14306 (0.0%)	Blue	HIF1-2*	133, 2247, 1583, 174
7049	cell cycle	7.6646e-06	0.001607	26/181 (14.3%)	794/14306 (5.5%)	Red	HIF1-2*	10051, 3980, 29901, 10609, 220134, 7040, 25788, 891, 10615, 57405, 55143, 994, 256126, 387893, 220042, 9319, 11004, 9212, 9133, 147040, 9055, 55355, 55872, 983, 157570, 54821
22403	cell cycle phase	1.4634e-07	9.2045e-05	21/181 (11.6%)	435/14306 (3.0%)	Red	HIF1-2*	9212, 9133, 10051, 3980, 29901, 10609, 220134, 25788, 9055, 891, 55872, 10615, 57405, 55143, 983, 994, 256126, 387893, 9319, 54821, 11004
22402	cell cycle process	1.2379e-06	0.00029199	23/181 (12.7%)	582/14306 (4.0%)	Red	HIF1-2*	9212, 9133, 10051, 3980, 29901, 10609, 220134, 7040, 25788, 9055, 891, 55872, 10615, 57405, 55143, 983, 994, 256126, 387893, 220042, 9319, 54821, 11004
51301	cell division	9.6182e-08	9.0748e-05	18/181 (9.9%)	314/14306 (2.1%)	Red	HIF1-2*	9212, 9133, 10051, 3980, 29901, 220134, 9055, 891, 10615, 57405, 55143, 983, 994, 256126, 3214, 387893, 54821, 11004
9987	cellular proces	3.1181e-05	0.029934	158/201 (78.6%)	9370/14306 (65.4%)	Green	WT; HIF1-2	6596, 6233, 5420, 11064, 7280, 1063, 1183, 471, 57580, 2305, 10535, 151648, 2149, 29780, 26276, 3918, 23560, 5379, 85015, 9615, 51805, 4065, 5792, 9118, 18, 219771, 2166, 54360, 760, 201299, 57118, 2039, 26289, 80235, 5789, 113130, 4978, 8936, 1746, 6518, 8674, 221749, 6498, 6376, 6134, 9921, 6533, 23387, 3263, 8394, 2170, 3416, 650, 771, 57646, 1478, 79675, 51141, 2048, 2289, 5159, 7976, 10197, …
6695	cholesterol biosynthetic process	2.7453e-10	1.0886e-07	10/370 (2.7%)	25/14306 (0.1%)	Blue	HIF1-2*	50814, 2224, 3422, 2222, 3157, 4047, 7108, 1717, 2539, 10654
8203	cholesterol metabolic process	1.2933e-09	4.2791e-07	16/370 (4.3%)	91/14306 (0.6%)	Blue	HIF1-2*	50814, 8542, 4047, 1583, 114876, 2224, 3422, 23780, 2222, 3157, 6713, 7108, 1717, 255738, 2539, 10654
7059	chromosome segregation	2.1146e-05	0.029934	8/201 (3.9%)	83/14306 (0.5%)	Green	WT; HIF1-2	221150, 151648, 23397, 1063, 83540, 113130, 3833, 79075
3006	developmental process involved in reproduction	0.00037912	0.042237	12/181 (6.6%)	295/14306 (2.0%)	Red	HIF1-2*	891, 58524, 9353, 7422, 9319, 6776, 7040, 2706, 9241, 283, 23205, 1515
6954	inflammatory response	0.00020956	0.030817	20/370 (5.4%)	315/14306 (2.2%)	Blue	HIF1-2*	50507, 6364, 5265, 7124, 3694, 6356, 2152, 23643, 240, 7096, 710, 23780, 624, 316, 53833, 715, 716, 629, 839, 719
8610	lipid biosynthetic process	2.8788e-10	1.0886e-07	32/370 (8.6%)	341/14306 (2.3%)	Blue	HIF1-2*	47, 11161, 1583, 79071, 6051, 133, 84649, 2247, 2224, 2222, 3157, 55301, 55902, 5833, 1717, 31, 10654, 6309, 50814, 6342, 4047, 3294, 240, 80055, 10826, 3422, 1906, 6713, 7108, 6715, 54947, 2539
6629	lipid metabolic process	8.0027e-09	2.1183e-06	51/370 (13.7%)	834/14306 (5.8%)	Blue	HIF1-2*	5264, 47, 1583, 84649, 54677, 2224, 2222, 3157, 255738, 51, 10654, 6309, 8542, 56261, 119548, 3294, 240, 10826, 54884, 23175, 1906, 6713, 8613, 7804, 6715, 7026, 11161, 79071, 174, 6051, 133, 2247, 23780, 55301, 55902, 5833, 1717, 31, 50814, 6342, 39, 4047, 3033, 114876, 6817, 80055, 3422, 866, 7108, 54947, 2539
279	M phase	3.5851e-09	6.7651e-06	21/181 (11.6%)	351/14306 (2.4%)	Red	HIF1-2*	9212, 9133, 10051, 3980, 29901, 10609, 220134, 25788, 9055, 891, 55872, 10615, 57405, 55143, 983, 994, 256126, 387893, 9319, 54821, 11004
7127	meiosis I	0.00015891	0.019991	5/181 (2.7%)	41/14306 (0.2%)	Red	HIF1-2*	256126, 3980, 9319, 10609, 25788
278	mitotic cell cycle	2.6581e-05	0.0041799	16/181 (8.8%)	380/14306 (2.6%)	Red	HIF1-2*	9212, 9133, 10051, 29901, 220134, 9055, 891, 55872, 10615, 57405, 55143, 983, 994, 387893, 54821, 11004
87	mitotic M phase	0.00014432	0.049927	12/201 (5.9%)	239/14306 (1.6%)	Green	WT; HIF1-2	221150, 151648, 23397, 4752, 85444, 7280, 1063, 83540, 113130, 10982, 3833, 79075
87	mitotic M phase	3.7498e-07	0.00011248	15/181 (8.2%)	239/14306 (1.6%)	Red	HIF1-2*	9212, 9133, 10051, 29901, 220134, 891, 55872, 10615, 57405, 55143, 983, 994, 387893, 54821, 11004
7067	mitotic nuclear division	0.00010909	0.049927	12/201 (5.9%)	232/14306 (1.6%)	Green	WT; HIF1-2	221150, 151648, 23397, 4752, 85444, 7280, 1063, 83540, 113130, 10982, 3833, 79075
7067	mitotic nuclear division	2.5572e-07	9.6507e-05	15/181 (8.2%)	232/14306 (1.6%)	Red	HIF1-2*	9212, 9133, 10051, 29901, 220134, 891, 55872, 10615, 57405, 55143, 983, 994, 387893, 54821, 11004
51704	multi-organism process	2.2493e-06	0.0020837	59/574 (10.2%)	785/14306 (5.4%)	Turquoise	HIF1	6672, 6352, 5266, 23764, 2192, 5817, 3838, 10616, 358, 5698, 834, 7436, 6622, 6424, 4600, 3953, 10379, 7099, 7098, 5670, 10060, 1594, 55170, 3055, 57678, 684, 1543, 445, 10189, 5744, 85363, 9201, 64135, 6696, 28996, 23586, 3456, 3654, 9636, 5359, 7791, 5054, 7037, 91543, 3673, 3430, 1174, 51191, 3428, 3949, 3106, 3620, 23352, 4312, 10561, 4599, 3665, 11059, 3669
280	nuclear division	0.00010909	0.049927	12/201 (5.9%)	232/14306 (1.6%)	Green	WT; HIF1-2	221150, 151648, 23397, 4752, 85444, 7280, 1063, 83540, 113130, 10982, 3833, 79075
280	nuclear division	2.5572e-07	9.6507e-05	15/181 (8.2%)	232/14306 (1.6%)	Red	HIF1-2*	9212, 9133, 10051, 29901, 220134, 891, 55872, 10615, 57405, 55143, 983, 994, 387893, 54821, 11004
1556	oocyte maturation	0.0004029	0.042237	3/181 (1.6%)	12/14306 (0.0%)	Red	HIF1-2*	891, 9319, 283
48285	organelle fission	0.00015602	0.049927	12/201 (5.9%)	241/14306 (1.6%)	Green	WT; HIF1-2	221150, 151648, 23397, 4752, 85444, 7280, 1063, 83540, 113130, 10982, 3833, 79075
48285	organelle fission	4.1726e-07	0.00011248	15/181 (8.2%)	241/14306 (1.6%)	Red	HIF1-2*	9212, 9133, 10051, 29901, 220134, 891, 55872, 10615, 57405, 55143, 983, 994, 387893, 54821, 11004
6996	organelle organization	4.9561e-05	0.007194	35/181 (19.3%)	1382/14306 (9.6%)	Red	HIF1-2*	22998, 8110, 10051, 158866, 29901, 10609, 220134, 26272, 891, 10615, 57405, 55143, 994, 55766, 387893, 51200, 83852, 11004, 9212, 9133, 7456, 5191, 283, 23336, 9055, 1191, 55355, 55872, 983, 3005, 84557, 348, 51750, 54821, 51317
55114	oxidation-reduction process	7.037e-05	0.014328	34/370 (9.1%)	647/14306 (4.5%)	Blue	HIF1-2*	137902, 50507, 5264, 1583, 55163, 4709, 2222, 316, 217, 1717, 7837, 51, 6507, 6309, 50814, 8564, 9973, 3033, 220002, 3294, 240, 221656, 10826, 80853, 501, 54884, 4015, 6713, 6834, 55316, 84695, 7108, 6715, 2539
90190	positive regulation of branching involved in ureteric bud morphogenesis	1.9552e-05	0.0033541	3/181 (1.6%)	5/14306 (0.0%)	Red	HIF1-2*	7422, 7040, 9241
43525	positive regulation of neuron apoptotic process	0.00012674	0.022365	5/370 (1.3%)	20/14306 (0.1%)	Blue	HIF1-2*	7124, 1020, 255738, 839, 7042
22603	regulation of anatomical structure morphogenesis	1.2135e-05	0.0029201	22/370 (5.9%)	301/14306 (2.1%)	Blue	HIF1-2*	65078, 7124, 9423, 10096, 6356, 2152, 7042, 57381, 27286, 57689, 2534, 2247, 4741, 57619, 1906, 4897, 11135, 51129, 4879, 839, 8408, 719
65008	regulation of biological quality	0.00015359	0.02541	63/370 (17.0%)	1542/14306 (10.7%)	Blue	HIF1-2*	50507, 10095, 5265, 7124, 5025, 9423, 10096, 6356, 1583, 2034, 1020, 1185, 2152, 3043, 2151, 7042, 57381, 26471, 710, 80169, 133396, 9538, 255738, 51129, 8408, 719, 6507, 729993, 8660, 5552, 8425, 342184, 1268, 323, 54884, 53833, 1906, 8613, 6715, 9709, 6334, 27346, 174, 133, 2247, 4741, 10673, 10479, 31, 123879, 6387, 54386, 2534, 3708, 624, 866, 57619, 6853, 11135, 6616, 11015, 4879, 2539
90189	regulation of branching involved in ureteric bud morphogenesis	1.9552e-05	0.0033541	3/181 (1.6%)	5/14306 (0.0%)	Red	HIF1-2*	7422, 7040, 9241
60043	regulation of cardiac muscle cell proliferation	0.0005189	0.046627	3/181 (1.6%)	13/14306 (0.0%)	Red	HIF1-2*	891, 983, 9241
55024	regulation of cardiac muscle tissue development	0.0005189	0.046627	3/181 (1.6%)	13/14306 (0.0%)	Red	HIF1-2*	891, 983, 9241
55021	regulation of cardiac muscle tissue growth	0.0005189	0.046627	3/181 (1.6%)	13/14306 (0.0%)	Red	HIF1-2*	891, 983, 9241
51128	regulation of cellular component organization	2.6842e-05	0.0059209	31/370 (8.3%)	538/14306 (3.7%)	Blue	HIF1-2*	10095, 7124, 9423, 10096, 6356, 9787, 7042, 57381, 57689, 672, 1950, 4741, 91624, 858, 8867, 255738, 11346, 8408, 1978, 65078, 6387, 342184, 7272, 54386, 2534, 1268, 57619, 1906, 4897, 11135, 6616
90183	regulation of kidney development	0.00010646	0.014349	3/181 (1.6%)	8/14306 (0.0%)	Red	HIF1-2*	7422, 7040, 9241
70232	regulation of T cell apoptotic process	8.1492e-05	0.033846	4/574 (0.6%)	7/14306 (0.0%)	Turquoise	HIF1	57678, 3620, 5896, 84807
60541	respiratory system development	3.0848e-05	0.048339	7/113 (6.1%)	113/14306 (0.7%)	Magenta	HIF1*	220, 7046, 8100, 1499, 3202, 4323, 10630
9607	response to biotic stimulus	2.6266e-07	0.00039871	42/574 (7.3%)	447/14306 (3.1%)	Turquoise	HIF1	9201, 11080, 6352, 64135, 79094, 23586, 80267, 3456, 834, 7436, 6622, 3654, 9636, 4600, 5359, 26270, 10379, 7099, 7098, 5054, 10060, 91543, 10581, 1594, 3430, 3055, 1174, 51191, 3428, 57678, 684, 3304, 1543, 445, 3620, 10561, 4599, 3665, 85363, 1649, 3669, 8519
42221	response to chemical	0.00011784	0.02228	61/370 (16.4%)	1465/14306 (10.2%)	Blue	HIF1-2*	137902, 5265, 7124, 5025, 10096, 6356, 1583, 2034, 1020, 2152, 23643, 590, 7042, 672, 3157, 9538, 716, 255738, 7837, 51129, 839, 1978, 719, 6507, 6364, 8660, 64764, 3294, 240, 23657, 7096, 2119, 123, 1268, 4015, 9429, 1906, 6713, 6715, 9709, 8473, 174, 133, 894, 2247, 217, 8867, 10397, 9915, 31, 6387, 8324, 6817, 2534, 3708, 3148, 624, 10763, 1848, 5208, 2539
9991	response to extracellular stimulus	6.2685e-05	0.031718	25/574 (4.3%)	264/14306 (1.8%)	Turquoise	HIF1	9388, 6672, 6696, 57521, 358, 7436, 3953, 51703, 8322, 7037, 6940, 6720, 6423, 3673, 3992, 1594, 1030, 2181, 440, 57678, 3625, 1543, 445, 1649, 8739
31667	response to nutrient levels	4.4833e-05	0.027222	24/574 (4.1%)	243/14306 (1.6%)	Turquoise	HIF1	9388, 8322, 6672, 7037, 6696, 6940, 6720, 3673, 3992, 1594, 1030, 2181, 440, 57678, 3625, 1543, 445, 57521, 358, 7436, 3953, 1649, 8739, 51703
10033	response to organic substance	8.9186e-05	0.033846	58/574 (10.1%)	869/14306 (6.0%)	Turquoise	HIF1	6672, 6352, 79094, 2625, 1138, 10537, 3554, 358, 834, 7436, 6622, 6548, 3953, 1979, 5935, 26270, 7099, 7098, 8787, 10580, 1594, 1030, 440, 57678, 1545, 3728, 1543, 445, 5106, 11080, 6696, 389421, 80267, 387597, 6721, 10395, 3654, 51667, 1959, 2805, 3931, 51703, 5054, 7037, 5573, 3673, 3992, 1374, 1490, 2181, 3625, 3949, 3304, 3620, 109, 2618, 1649, 1846
51707	response to other organism	2.7453e-06	0.0020837	34/574 (5.9%)	357/14306 (2.4%)	Turquoise	HIF1	9201, 6352, 64135, 23586, 3456, 834, 7436, 6622, 3654, 9636, 4600, 5359, 10379, 7099, 7098, 5054, 10060, 91543, 1594, 3430, 3055, 1174, 51191, 3428, 57678, 684, 1543, 445, 3620, 10561, 4599, 3665, 85363, 3669
9615	response to virus	2.066e-09	6.2724e-06	24/574 (4.1%)	142/14306 (0.9%)	Turquoise	HIF1	9201, 7098, 10060, 6352, 64135, 91543, 3430, 1174, 23586, 51191, 3428, 57678, 684, 1543, 3456, 10561, 4599, 3665, 9636, 4600, 5359, 85363, 3669, 10379
7548	sex differentiation	0.00038777	0.042237	9/181 (4.9%)	175/14306 (1.2%)	Red	HIF1-2*	58524, 9353, 7422, 6776, 7040, 2706, 283, 23205, 1515
44281	small molecule metabolic process	2.2765e-10	1.0886e-07	75/370 (20.2%)	1370/14306 (9.5%)	Blue	HIF1-2*	91893, 6472, 326625, 47, 7124, 1583, 2034, 191, 590, 55163, 7042, 79178, 2348, 84649, 54677, 2224, 51363, 26275, 435, 2222, 3157, 5019, 255738, 51, 1737, 10654, 6507, 6309, 8542, 64122, 8660, 56261, 26007, 84706, 240, 8140, 10826, 54884, 23175, 1906, 6713, 2517, 8875, 11161, 23464, 79071, 346171, 6051, 133, 23780, 55301, 217, 1717, 5636, 31, 50814, 8564, 4047, 3034, 3033, 114876, 221656, 384, 681…
6694	steroid biosynthetic process	3.9253e-13	1.039e-09	19/370 (5.1%)	85/14306 (0.5%)	Blue	HIF1-2*	50814, 6342, 11161, 4047, 1583, 3294, 133, 2247, 2224, 3422, 2222, 3157, 6713, 7108, 1717, 6715, 2539, 10654, 6309
8202	steroid metabolic process	2.7831e-11	2.4556e-08	26/370 (7.0%)	208/14306 (1.4%)	Blue	HIF1-2*	11161, 1583, 174, 133, 2247, 2224, 23780, 2222, 3157, 1717, 255738, 10654, 6309, 50814, 8542, 6342, 4047, 114876, 3294, 6817, 3422, 866, 6713, 7108, 6715, 2539
16126	sterol biosynthetic process	1.0673e-12	1.4126e-09	13/370 (3.5%)	34/14306 (0.2%)	Blue	HIF1-2*	50814, 11161, 4047, 2224, 3422, 2222, 3157, 6713, 7108, 1717, 2539, 10654, 6309
16125	sterol metabolic process	7.8747e-11	5.2111e-08	18/370 (4.8%)	100/14306 (0.6%)	Blue	HIF1-2*	50814, 8542, 11161, 4047, 1583, 114876, 2224, 3422, 23780, 2222, 3157, 6713, 7108, 1717, 255738, 2539, 10654, 6309
AB81_Normoxia_all
GO ID	GO Term	p-value	Corr p-value	cluster frequency	total frequency	Module	Correlation	genes
8154	actin polymerization or depolymerization	0.00010573	0.015366	3/67 (4.4%)	20/14306 (0.1%)	Midnightblue	HIF1*	8522, 10006, 395
48856	anatomical structure development	0.00017842	0.049849	48/157 (30.5%)	2656/14306 (18.5%)	Black	WT*	6692, 6770, 7089, 7026, 5420, 4232, 10570, 8434, 10371, 1880, 1140, 374946, 1910, 4804, 133, 55584, 57822, 576, 1278, 2048, 1134, 353132, 84100, 3696, 636, 26050, 2627, 7472, 3690, 8022, 6781, 154796, 259236, 1295, 114798, 8482, 7075, 2735, 3229, 1368, 840, 3589, 3600, 7348, 4897, 8910, 4953, 6616
9653	anatomical structure morphogenesis	5.3649e-05	0.03962	29/157 (18.4%)	1218/14306 (8.5%)	Black	WT*	6692, 7089, 7026, 5420, 10371, 374946, 1910, 4804, 133, 55584, 1278, 2048, 84100, 636, 26050, 2627, 7472, 3690, 8022, 154796, 259236, 1295, 114798, 7075, 2735, 3229, 1368, 4897, 6616
19882	antigen processing and presentation	4.4657e-05	0.0080349	8/312 (2.5%)	60/14306 (0.4%)	Turquoise	no	3107, 3106, 6891, 972, 3105, 3134, 5698, 3383
48002	antigen processing and presentation of peptide antigen	1.28e-05	0.0029939	6/312 (1.9%)	25/14306 (0.1%)	Turquoise	no	3107, 3106, 6891, 972, 3105, 3134
2474	antigen processing and presentation of peptide antigen via MHC class I	2.3835e-05	0.0050682	5/312 (1.6%)	17/14306 (0.1%)	Turquoise	no	3107, 3106, 6891, 3105, 3134
1568	blood vessel development	0.00032546	0.038986	12/198 (6.0%)	265/14306 (1.8%)	Blue	WT	27286, 2821, 3204, 57125, 7423, 1906, 290, 2296, 183, 8817, 283, 1281
1658	branching involved in ureteric bud morphogenesis	0.00017616	0.015249	4/146 (2.7%)	28/14306 (0.1%)	Pink	HIF1-2*	4609, 2138, 6943, 3911
46394	carboxylic acid biosynthetic process	0.00017807	0.043691	9/175 (5.1%)	163/14306 (1.1%)	Green	HIF1-2*	6296, 435, 55301, 80270, 5337, 240, 441024, 241, 57140
7049	cell cycle	0.00041479	0.021833	14/90 (15.5%)	794/14306 (5.5%)	Tan	HIF1-2	9156, 6477, 259266, 133746, 9088, 55240, 991, 10403, 387893, 699, 157570, 113130, 3833, 64151
22403	cell cycle phase	3.8407e-05	0.0045595	15/146 (10.2%)	435/14306 (3.0%)	Pink	HIF1-2*	9212, 22933, 10051, 220134, 9493, 81610, 55872, 221150, 332, 55165, 56992, 54443, 701, 11113, 816
22403	cell cycle phase	0.00039701	0.021833	10/90 (11.1%)	435/14306 (3.0%)	Tan	HIF1-2	991, 10403, 9156, 387893, 699, 259266, 113130, 9088, 3833, 64151
22402	cell cycle process	0.00029598	0.021229	16/146 (10.9%)	582/14306 (4.0%)	Pink	HIF1-2*	9212, 22933, 10051, 220134, 9493, 81610, 55872, 221150, 332, 4609, 55165, 56992, 54443, 701, 11113, 816
22402	cell cycle process	0.0010362	0.037522	11/90 (12.2%)	582/14306 (4.0%)	Tan	HIF1-2	991, 10403, 9156, 387893, 699, 259266, 113130, 133746, 9088, 3833, 64151
51301	cell division	0.000802	0.033303	8/90 (8.8%)	314/14306 (2.1%)	Tan	HIF1-2	991, 10403, 387893, 699, 259266, 113130, 3833, 64151
51301	cell division	1.9853e-05	0.0030552	13/146 (8.9%)	314/14306 (2.1%)	Pink	HIF1-2*	9212, 22933, 10051, 220134, 9493, 81610, 221150, 332, 55165, 894, 54443, 701, 11113
45123	cellular extravasation	0.00027621	0.043691	3/175 (1.7%)	11/14306 (0.0%)	Green	HIF1-2*	6376, 7124, 7412
43094	cellular metabolic compound salvage	0.00013894	0.030428	3/198 (1.5%)	8/14306 (0.0%)	Blue	WT	55256, 978, 3251
6695	cholesterol biosynthetic process	4.6583e-06	0.0010753	5/146 (3.4%)	25/14306 (0.1%)	Pink	HIF1-2*	3422, 2222, 4597, 3157, 1717
6695	cholesterol biosynthetic process	0.00022388	0.043691	4/175 (2.2%)	25/14306 (0.1%)	Green	HIF1-2*	50814, 2224, 4047, 2539
8203	cholesterol metabolic process	0.00012401	0.043691	7/175 (4.0%)	91/14306 (0.6%)	Green	HIF1-2*	50814, 2224, 6653, 4047, 348, 255738, 2539
8203	cholesterol metabolic process	3.9505e-05	0.0045595	7/146 (4.7%)	91/14306 (0.6%)	Pink	HIF1-2*	3422, 2222, 4597, 3157, 6721, 6713, 1717
6952	defense response	8.1225e-09	3.7997e-06	38/312 (12.1%)	620/14306 (4.3%)	Turquoise	no	6373, 6672, 6352, 64135, 23586, 79132, 3959, 1236, 972, 3818, 3456, 23780, 976, 4600, 715, 717, 54, 7099, 8542, 10060, 9111, 7057, 25939, 91543, 51191, 57678, 3624, 3106, 3269, 3620, 3487, 4599, 4776, 629, 10344, 4615, 7706, 3627
9189	deoxyribonucleoside diphosphate biosynthetic process	0.00014879	0.043691	2/175 (1.1%)	2/14306 (0.0%)	Green	HIF1-2*	1841, 26289
32502	developmental process	1.4929e-05	0.02205	59/157 (37.5%)	3235/14306 (22.6%)	Black	WT*	7089, 5420, 6478, 5069, 4211, 10570, 10371, 1140, 374946, 4804, 57822, 1134, 353132, 636, 2627, 3690, 8022, 154796, 259236, 840, 3600, 2354, 4897, 4017, 727, 6692, 6770, 7026, 4232, 8434, 1880, 1910, 133, 55584, 56998, 576, 1278, 2048, 2167, 84100, 3696, 26050, 7472, 6781, 1295, 114798, 8482, 79144, 7075, 2735, 3229, 1368, 117155, 3589, 3708, 7348, 8910, 4953, 6616
42733	embryonic digit morphogenesis	4.603e-05	0.010661	4/90 (4.4%)	32/14306 (0.2%)	Tan	HIF1-2	3227, 6299, 9241, 2736
35089	establishment of apical/basal cell polarity	0.00032021	0.025384	2/67 (2.9%)	6/14306 (0.0%)	Midnightblue	HIF1*	163183, 284217
30010	establishment of cell polarity	0.00020977	0.020746	3/67 (4.4%)	25/14306 (0.1%)	Midnightblue	HIF1*	163183, 1058, 284217
45198	establishment of epithelial cell apical/basal polarity	6.4627e-05	0.011271	2/67 (2.9%)	3/14306 (0.0%)	Midnightblue	HIF1*	163183, 284217
90162	establishment of epithelial cell polarity	0.00021412	0.020746	2/67 (2.9%)	5/14306 (0.0%)	Midnightblue	HIF1*	163183, 284217
61162	establishment of monopolar cell polarity	0.00032021	0.025384	2/67 (2.9%)	6/14306 (0.0%)	Midnightblue	HIF1*	163183, 284217
48732	gland development	0.00015244	0.03506	6/60 (10.0%)	193/14306 (1.3%)	Lightgreen	WT*; HIF1-2*	1950, 1036, 6776, 3099, 6091, 3371
2252	immune effector process	0.00012041	0.018776	11/312 (3.5%)	129/14306 (0.9%)	Turquoise	no	7099, 57678, 10060, 972, 25939, 91543, 10673, 715, 3383, 717, 629
6955	immune response	2.2943e-13	5.3285e-10	46/312 (14.7%)	619/14306 (4.3%)	Turquoise	no	6373, 9641, 6672, 6352, 64135, 9447, 6398, 23586, 3383, 79132, 397, 1236, 972, 976, 4940, 10673, 715, 717, 54, 7099, 8542, 10060, 7057, 7133, 25939, 91543, 10581, 3134, 3430, 64129, 51191, 57678, 10964, 3107, 684, 4938, 3106, 4939, 3105, 8638, 10068, 629, 10344, 4615, 7706, 3627
2376	immune system process	1.7403e-12	1.3569e-09	57/312 (18.2%)	948/14306 (6.6%)	Turquoise	no	6672, 6352, 6398, 2034, 79132, 397, 5698, 834, 715, 717, 54, 7099, 8542, 10060, 7057, 7133, 10581, 3134, 64129, 57678, 684, 4938, 4939, 10068, 10344, 4615, 10468, 6373, 9641, 6891, 64135, 9447, 23586, 3383, 1236, 972, 3456, 84941, 976, 4940, 10673, 5371, 25939, 91543, 3430, 51191, 10964, 3107, 3624, 3106, 3105, 28962, 8638, 10320, 629, 7706, 3627
6954	inflammatory response	0.00019635	0.027015	18/312 (5.7%)	315/14306 (2.2%)	Turquoise	no	6373, 7099, 9111, 7057, 6352, 1236, 3818, 3269, 23780, 3620, 3487, 976, 4776, 715, 717, 629, 10344, 3627
45087	innate immune response	0.00028545	0.030349	12/312 (3.8%)	166/14306 (1.1%)	Turquoise	no	7099, 8542, 6672, 64135, 23586, 715, 51191, 717, 629, 4615, 7706, 79132
44419	interspecies interaction between organisms	8.2787e-07	0.00024205	23/312 (7.3%)	327/14306 (2.2%)	Turquoise	no	5371, 7099, 6672, 6891, 64135, 3673, 3431, 3383, 29969, 2192, 10898, 3107, 5819, 3106, 3105, 358, 5698, 3665, 9636, 3678, 85363, 11059, 7706
6826	iron ion transport	0.0010465	0.037522	3/90 (3.3%)	32/14306 (0.2%)	Tan	HIF1-2	26872, 55240, 3934
8299	isoprenoid biosynthetic process	4.4415e-05	0.0047319	4/146 (2.7%)	20/14306 (0.1%)	Pink	HIF1-2*	3422, 2222, 4597, 3157
6720	isoprenoid metabolic process	0.00030655	0.021229	5/146 (3.4%)	58/14306 (0.4%)	Pink	HIF1-2*	3422, 2222, 53630, 4597, 3157
60993	kidney morphogenesis	0.00080525	0.033303	2/90 (2.2%)	7/14306 (0.0%)	Tan	HIF1-2	5076, 6299
7595	lactation	0.00023714	0.045451	3/60 (5.0%)	29/14306 (0.2%)	Lightgreen	WT*; HIF1-2*	1036, 6776, 3099
60601	lateral sprouting from an epithelium	0.00038661	0.021833	2/90 (2.2%)	5/14306 (0.0%)	Tan	HIF1-2	9241, 2736
8610	lipid biosynthetic process	7.823e-05	0.043691	14/175 (8.0%)	341/14306 (2.3%)	Green	HIF1-2*	6296, 50814, 4047, 240, 241, 57140, 2247, 1543, 2224, 80235, 55301, 80270, 5337, 2539
8610	lipid biosynthetic process	0.00074977	0.049449	11/146 (7.5%)	341/14306 (2.3%)	Pink	HIF1-2*	10826, 9415, 3422, 2222, 4597, 3157, 3992, 6713, 1717, 3294, 2181
40011	locomotion	0.00026778	0.029826	22/312 (7.0%)	440/14306 (3.0%)	Turquoise	no	6373, 9201, 7142, 22801, 7057, 4692, 6352, 3397, 3383, 284, 5819, 146223, 1236, 83666, 94, 3678, 89796, 1947, 5329, 10344, 11059, 3627
279	M phase	1.4296e-05	0.0024749	14/146 (9.5%)	351/14306 (2.4%)	Pink	HIF1-2*	9212, 22933, 10051, 220134, 9493, 81610, 55872, 221150, 332, 55165, 56992, 54443, 701, 11113
279	M phase	6.9668e-05	0.011947	10/90 (11.1%)	351/14306 (2.4%)	Tan	HIF1-2	991, 10403, 9156, 387893, 699, 259266, 113130, 9088, 3833, 64151
30879	mammary gland development	3.1093e-05	0.011919	5/60 (8.3%)	87/14306 (0.6%)	Lightgreen	WT*; HIF1-2*	1950, 1036, 6776, 3099, 6091
60231	mesenchymal to epithelial transition	0.0010693	0.037522	2/90 (2.2%)	8/14306 (0.0%)	Tan	HIF1-2	5076, 6299
3337	mesenchymal to epithelial transition involved in metanephros morphogenesis	0.00038661	0.021833	2/90 (2.2%)	5/14306 (0.0%)	Tan	HIF1-2	5076, 6299
72210	metanephric nephron development	0.00038661	0.021833	2/90 (2.2%)	5/14306 (0.0%)	Tan	HIF1-2	5076, 6299
72273	metanephric nephron morphogenesis	0.00038661	0.021833	2/90 (2.2%)	5/14306 (0.0%)	Tan	HIF1-2	5076, 6299
72283	metanephric renal vesicle morphogenesis	0.00038661	0.021833	2/90 (2.2%)	5/14306 (0.0%)	Tan	HIF1-2	5076, 6299
1656	metanephros development	0.0013623	0.046398	3/90 (3.3%)	35/14306 (0.2%)	Tan	HIF1-2	5076, 3227, 6299
3338	metanephros morphogenesis	0.00057754	0.027866	2/90 (2.2%)	6/14306 (0.0%)	Tan	HIF1-2	5076, 6299
278	mitotic cell cycle	7.8763e-06	0.0015584	15/146 (10.2%)	380/14306 (2.6%)	Pink	HIF1-2*	9212, 22933, 10051, 220134, 9493, 81610, 55872, 221150, 332, 55165, 56992, 54443, 701, 11113, 816
278	mitotic cell cycle	0.0006347	0.029399	9/90 (10.0%)	380/14306 (2.6%)	Tan	HIF1-2	991, 10403, 387893, 699, 259266, 113130, 9088, 3833, 64151
87	mitotic M phase	1.5396e-07	5.9066e-05	14/146 (9.5%)	239/14306 (1.6%)	Pink	HIF1-2*	9212, 22933, 10051, 220134, 9493, 81610, 55872, 221150, 332, 55165, 56992, 54443, 701, 11113
87	mitotic M phase	1.8997e-05	0.0058751	9/90 (10.0%)	239/14306 (1.6%)	Tan	HIF1-2	991, 10403, 387893, 699, 259266, 113130, 9088, 3833, 64151
7067	mitotic nuclear division	1.4998e-05	0.0058751	9/90 (10.0%)	232/14306 (1.6%)	Tan	HIF1-2	991, 10403, 387893, 699, 259266, 113130, 9088, 3833, 64151
7067	mitotic nuclear division	1.0664e-07	5.9066e-05	14/146 (9.5%)	232/14306 (1.6%)	Pink	HIF1-2*	9212, 22933, 10051, 220134, 9493, 81610, 55872, 221150, 332, 55165, 56992, 54443, 701, 11113
70	mitotic sister chromatid segregation	7.3966e-05	0.011947	4/90 (4.4%)	36/14306 (0.2%)	Tan	HIF1-2	10403, 113130, 3833, 64151
5996	monosaccharide metabolic process	0.00028043	0.04607	6/60 (10.0%)	216/14306 (1.5%)	Lightgreen	WT*; HIF1-2*	2135, 9435, 29988, 3099, 230, 51181
60572	morphogenesis of an epithelial bud	0.00057754	0.027866	2/90 (2.2%)	6/14306 (0.0%)	Tan	HIF1-2	9241, 2736
7275	multicellular organismal development	9.8216e-05	0.048355	53/157 (33.7%)	2972/14306 (20.7%)	Black	WT*	7089, 5420, 6478, 4211, 10570, 10371, 374946, 4804, 57822, 1134, 353132, 2627, 3690, 8022, 154796, 259236, 840, 3600, 2354, 4897, 727, 6692, 6770, 7026, 4232, 8434, 1880, 1910, 133, 55584, 56998, 576, 1278, 2048, 84100, 3696, 26050, 7472, 6781, 1295, 114798, 8482, 79144, 7075, 2735, 3229, 117155, 3589, 3708, 7348, 8910, 4953, 6616
32501	multicellular organismal process	0.00014107	0.049849	70/157 (44.5%)	4376/14306 (30.5%)	Black	WT*	7089, 5420, 6478, 4211, 10570, 6676, 10371, 1140, 79054, 374946, 4804, 57822, 83872, 1134, 353132, 1056, 10693, 6546, 5539, 2627, 3690, 8022, 112755, 154796, 259236, 840, 1301, 3600, 2354, 4897, 55812, 727, 10863, 6692, 6770, 7026, 4232, 8434, 1880, 1910, 133, 55584, 56998, 576, 1278, 2048, 2167, 84100, 3696, 26050, 7472, 6781, 1295, 114798, 8482, 79144, 7075, 2735, 3229, 117155, 3589, 3708, 1001…
51704	multi-organism process	7.3161e-11	4.2781e-08	48/312 (15.3%)	785/14306 (5.4%)	Turquoise	no	9201, 6672, 6891, 6352, 64135, 5266, 23586, 3383, 29969, 2192, 10898, 5819, 3456, 23780, 358, 5698, 834, 6424, 4600, 9636, 3678, 10379, 54, 5371, 7099, 8542, 10060, 25939, 91543, 3673, 3431, 3430, 51191, 57678, 3107, 684, 3106, 3105, 3620, 10561, 4599, 3665, 85363, 11059, 3669, 7706, 7728, 3627
40037	negative regulation of fibroblast growth factor receptor signaling pathway	6.5281e-06	0.002472	3/100 (3.0%)	6/14306 (0.0%)	Greenyellow	WT*	7474, 10253, 10252
34260	negative regulation of GTPase activity	1.319e-06	0.00074919	3/100 (3.0%)	4/14306 (0.0%)	Greenyellow	WT*	10253, 10252, 51291
34261	negative regulation of Ras GTPase activity	1.319e-06	0.00074919	3/100 (3.0%)	4/14306 (0.0%)	Greenyellow	WT*	10253, 10252, 51291
46580	negative regulation of Ras protein signal transduction	0.00014187	0.032232	3/100 (3.0%)	15/14306 (0.1%)	Greenyellow	WT*	10253, 10252, 8525
51058	negative regulation of small GTPase mediated signal transduction	0.00017372	0.032891	3/100 (3.0%)	16/14306 (0.1%)	Greenyellow	WT*	10253, 10252, 8525
72009	nephron epithelium development	0.0010693	0.037522	2/90 (2.2%)	8/14306 (0.0%)	Tan	HIF1-2	5076, 6299
72088	nephron epithelium morphogenesis	0.00038661	0.021833	2/90 (2.2%)	5/14306 (0.0%)	Tan	HIF1-2	5076, 6299
72028	nephron morphogenesis	0.00038661	0.021833	2/90 (2.2%)	5/14306 (0.0%)	Tan	HIF1-2	5076, 6299
30903	notochord development	0.0010693	0.037522	2/90 (2.2%)	8/14306 (0.0%)	Tan	HIF1-2	9241, 2736
48570	notochord morphogenesis	0.00038661	0.021833	2/90 (2.2%)	5/14306 (0.0%)	Tan	HIF1-2	9241, 2736
280	nuclear division	1.4998e-05	0.0058751	9/90 (10.0%)	232/14306 (1.6%)	Tan	HIF1-2	991, 10403, 387893, 699, 259266, 113130, 9088, 3833, 64151
280	nuclear division	1.0664e-07	5.9066e-05	14/146 (9.5%)	232/14306 (1.6%)	Pink	HIF1-2*	9212, 22933, 10051, 220134, 9493, 81610, 55872, 221150, 332, 55165, 56992, 54443, 701, 11113
48513	organ development	0.0002025	0.049849	36/157 (22.9%)	1792/14306 (12.5%)	Black	WT*	6692, 6770, 7089, 7026, 5420, 4232, 8434, 10371, 1880, 374946, 1910, 4804, 133, 55584, 57822, 1278, 2048, 1134, 353132, 3696, 2627, 7472, 3690, 8022, 154796, 259236, 1295, 7075, 2735, 3229, 840, 3589, 3600, 7348, 8910, 4953
48513	organ development	0.00019059	0.033808	43/198 (21.7%)	1792/14306 (12.5%)	Blue	WT	4254, 7423, 190, 290, 2296, 1281, 55283, 27286, 29760, 2821, 60436, 26298, 3237, 54456, 1497, 57125, 1794, 3872, 51665, 3851, 1839, 93649, 1959, 5054, 5351, 6660, 7157, 6444, 1152, 26468, 183, 1293, 283, 3293, 242, 1305, 540, 4838, 80055, 3204, 1906, 8817, 10202
48285	organelle fission	1.7059e-07	5.9066e-05	14/146 (9.5%)	241/14306 (1.6%)	Pink	HIF1-2*	9212, 22933, 10051, 220134, 9493, 81610, 55872, 221150, 332, 55165, 56992, 54443, 701, 11113
48285	organelle fission	2.0294e-05	0.0058751	9/90 (10.0%)	241/14306 (1.6%)	Tan	HIF1-2	991, 10403, 387893, 699, 259266, 113130, 9088, 3833, 64151
16053	organic acid biosynthetic process	0.00017807	0.043691	9/175 (5.1%)	163/14306 (1.1%)	Green	HIF1-2*	6296, 435, 55301, 80270, 5337, 240, 441024, 241, 57140
55114	oxidation-reduction process	0.00010464	0.0096614	18/146 (12.3%)	647/14306 (4.5%)	Pink	HIF1-2*	50507, 160428, 9415, 3992, 3033, 3294, 5927, 10826, 126, 501, 2222, 53630, 8418, 6713, 55349, 84695, 1717, 7837
21983	pituitary gland development	0.00078154	0.033303	3/90 (3.3%)	29/14306 (0.2%)	Tan	HIF1-2	6299, 9241, 2736
30859	polarized epithelial cell differentiation	0.00012886	0.016053	2/67 (2.9%)	4/14306 (0.0%)	Midnightblue	HIF1*	163183, 284217
45766	positive regulation of angiogenesis	2.5932e-05	0.0097864	6/198 (3.0%)	43/14306 (0.3%)	Blue	WT	27286, 5054, 3553, 7423, 3552, 2152
2684	positive regulation of immune system process	0.00023906	0.027958	16/312 (5.1%)	265/14306 (1.8%)	Turquoise	no	7099, 7057, 3673, 3383, 57678, 5819, 972, 3456, 3620, 10673, 715, 10320, 1947, 717, 629, 3627
51240	positive regulation of multicellular organismal process	0.00013392	0.030428	13/198 (6.5%)	278/14306 (1.9%)	Blue	WT	5054, 3552, 2152, 183, 3592, 79001, 1268, 3553, 9308, 5742, 1906, 93649, 6507
32103	positive regulation of response to external stimulus	0.00020069	0.033808	7/198 (3.5%)	87/14306 (0.6%)	Blue	WT	5054, 1268, 3553, 7423, 4852, 2152, 183
60513	prostatic bud formation	0.00011694	0.015046	2/90 (2.2%)	3/14306 (0.0%)	Tan	HIF1-2	9241, 2736
9954	proximal/distal pattern formation	0.00034004	0.021833	3/90 (3.3%)	22/14306 (0.1%)	Tan	HIF1-2	3227, 1746, 2736
22603	regulation of anatomical structure morphogenesis	0.00029169	0.038986	13/198 (6.5%)	301/14306 (2.1%)	Blue	WT	5054, 7423, 3552, 1284, 2152, 58480, 57381, 27286, 4838, 3237, 3553, 1906, 4879
45765	regulation of angiogenesis	2.6812e-05	0.0097864	8/198 (4.0%)	87/14306 (0.6%)	Blue	WT	27286, 5054, 3553, 7423, 3552, 1284, 2152, 4879
31347	regulation of defense response	1.1647e-05	0.0029939	14/312 (4.4%)	161/14306 (1.1%)	Turquoise	no	5371, 7099, 6352, 7133, 25939, 3673, 23586, 5819, 3818, 4907, 3456, 3620, 4615, 54
50793	regulation of developmental process	4.3813e-06	0.0047975	28/198 (14.1%)	791/14306 (5.5%)	Blue	WT	4254, 7423, 3486, 190, 1284, 2152, 57381, 27286, 60436, 3237, 28951, 3553, 93649, 1959, 5054, 6660, 7157, 3552, 81618, 183, 58480, 4838, 1268, 3204, 9308, 1906, 8817, 4879
7096	regulation of exit from mitosis	0.00021413	0.017445	3/146 (2.0%)	12/14306 (0.0%)	Pink	HIF1-2*	22933, 332, 54443
40036	regulation of fibroblast growth factor receptor signaling pathway	9.0084e-05	0.025584	3/100 (3.0%)	13/14306 (0.0%)	Greenyellow	WT*	7474, 10253, 10252
2682	regulation of immune system process	0.00041746	0.040685	21/312 (6.7%)	424/14306 (2.9%)	Turquoise	no	5371, 7099, 7057, 6352, 25939, 3673, 23586, 3383, 57678, 3624, 5819, 972, 3456, 3620, 10673, 715, 10320, 1947, 717, 629, 3627
50727	regulation of inflammatory response	0.00014923	0.021816	9/312 (2.8%)	90/14306 (0.6%)	Turquoise	no	7099, 6352, 7133, 3818, 4907, 3620, 3673, 4615, 54
32667	regulation of interleukin-23 production	0.00047414	0.044361	2/312 (0.6%)	2/14306 (0.0%)	Turquoise	no	7099, 4615
43549	regulation of kinase activity	0.00034168	0.048518	10/100 (10.0%)	383/14306 (2.6%)	Greenyellow	WT*	2810, 7474, 29950, 5575, 2596, 10253, 10252, 8525, 5292, 3845
51239	regulation of multicellular organismal process	4.8374e-07	0.0010594	36/198 (18.1%)	1067/14306 (7.4%)	Blue	WT	9145, 4254, 7423, 3486, 1284, 2152, 27286, 60436, 3237, 28951, 27345, 3553, 51665, 2906, 1839, 93649, 1959, 6507, 5054, 6660, 7157, 3552, 81618, 183, 3592, 2281, 79001, 58503, 4838, 1268, 3204, 9308, 5742, 1906, 8817, 4879
31644	regulation of neurological system process	4.2353e-05	0.01325	10/198 (5.0%)	149/14306 (1.0%)	Blue	WT	58503, 9145, 1268, 27345, 3552, 1906, 2906, 1959, 183, 6507
45859	regulation of protein kinase activity	0.00025403	0.041226	10/100 (10.0%)	369/14306 (2.5%)	Greenyellow	WT*	2810, 7474, 29950, 5575, 2596, 10253, 10252, 8525, 5292, 3845
32101	regulation of response to external stimulus	0.00032952	0.038986	10/198 (5.0%)	191/14306 (1.3%)	Blue	WT	5054, 1268, 3553, 7423, 1906, 4852, 2152, 183, 79001, 2879
48583	regulation of response to stimulus	0.00021245	0.027607	25/312 (8.0%)	524/14306 (3.6%)	Turquoise	no	6352, 23586, 3383, 29969, 5819, 972, 3818, 4907, 3456, 834, 10673, 715, 717, 54, 5371, 7099, 7057, 7133, 25939, 3673, 57630, 3620, 629, 4615, 3627
80134	regulation of response to stress	0.00022926	0.027958	18/312 (5.7%)	319/14306 (2.2%)	Turquoise	no	5371, 7099, 7057, 6352, 7133, 25939, 3673, 23586, 29969, 5819, 972, 3818, 4907, 57630, 3456, 3620, 4615, 54
48660	regulation of smooth muscle cell proliferation	0.00033823	0.038986	5/198 (2.5%)	44/14306 (0.3%)	Blue	WT	3486, 1906, 3592, 283, 6925
44057	regulation of system process	7.4288e-06	0.005423	16/198 (8.0%)	313/14306 (2.1%)	Blue	WT	9145, 3552, 183, 2281, 58503, 1268, 27345, 3553, 5742, 1906, 2906, 1839, 93649, 1959, 4879, 6507
61043	regulation of vascular wound healing	0.0001906	0.033808	2/198 (1.0%)	2/14306 (0.0%)	Blue	WT	5054, 7423
61041	regulation of wound healing	2.5932e-05	0.0097864	6/198 (3.0%)	43/14306 (0.3%)	Blue	WT	5054, 7423, 1906, 1839, 2152, 79001
72087	renal vesicle development	0.00038661	0.021833	2/90 (2.2%)	5/14306 (0.0%)	Tan	HIF1-2	5076, 6299
72077	renal vesicle morphogenesis	0.00038661	0.021833	2/90 (2.2%)	5/14306 (0.0%)	Tan	HIF1-2	5076, 6299
9607	response to biotic stimulus	4.7063e-08	1.5726e-05	30/312 (9.6%)	447/14306 (3.1%)	Turquoise	no	9201, 6352, 64135, 23586, 3456, 834, 4600, 9636, 10379, 54, 7099, 22824, 10060, 25939, 91543, 10581, 3430, 51191, 57678, 684, 3620, 10561, 4599, 3665, 85363, 3669, 7706, 7728, 8519, 3627
34285	response to disaccharide	0.00012622	0.026947	2/31 (6.4%)	8/14306 (0.0%)	Royalblue	HIF1	6476, 6529
1666	response to hypoxia	2.809e-06	0.0023845	7/60 (11.6%)	149/14306 (1.0%)	Lightgreen	WT*; HIF1-2*	7054, 5352, 3709, 18, 29988, 3162, 230
51707	response to other organism	1.9725e-08	7.6895e-06	27/312 (8.6%)	357/14306 (2.4%)	Turquoise	no	9201, 6352, 64135, 23586, 3456, 834, 4600, 9636, 10379, 54, 7099, 10060, 25939, 91543, 3430, 51191, 57678, 684, 3620, 10561, 4599, 3665, 85363, 3669, 7706, 7728, 3627
70482	response to oxygen levels	4.147e-06	0.0023845	7/60 (11.6%)	158/14306 (1.1%)	Lightgreen	WT*; HIF1-2*	7054, 5352, 3709, 18, 29988, 3162, 230
50896	response to stimulus	3.4849e-05	0.0067927	111/312 (35.5%)	3633/14306 (25.3%)	Turquoise	no	6352, 6752, 2034, 6591, 94241, 79132, 3236, 358, 1573, 4600, 94, 51129, 10379, 8542, 9111, 7057, 3134, 146223, 3487, 85363, 4615, 7728, 6373, 9641, 23428, 9881, 3383, 55342, 1236, 3818, 23780, 6402, 9636, 6804, 91543, 3673, 1374, 3430, 3397, 64108, 6817, 3269, 4599, 3665, 10763, 948, 5329, 3669, 6672, 48, 6398, 397, 3959, 834, 715, 3678, 717, 54, 7099, 148170, 10060, 7133, 10062, 10581, 64129, 28…
6950	response to stress	5.3328e-05	0.0089095	63/312 (20.1%)	1773/14306 (12.3%)	Turquoise	no	6672, 6352, 2034, 94241, 79132, 3959, 358, 834, 4600, 715, 94, 3678, 717, 51129, 54, 7099, 8542, 148170, 10060, 9111, 7057, 284, 57678, 3487, 4015, 4776, 6558, 10587, 10344, 4615, 6373, 9641, 9881, 64135, 23586, 23467, 29969, 2766, 1236, 972, 3818, 2004, 2246, 3456, 23780, 976, 8989, 5371, 22824, 25939, 91543, 3673, 51191, 3624, 3106, 3269, 3620, 4599, 948, 629, 5329, 7706, 3627
9744	response to sucrose	0.00012622	0.026947	2/31 (6.4%)	8/14306 (0.0%)	Royalblue	HIF1	6476, 6529
9615	response to virus	4.5562e-13	5.3285e-10	22/312 (7.0%)	142/14306 (0.9%)	Turquoise	no	9201, 10060, 6352, 64135, 25939, 91543, 3430, 23586, 51191, 57678, 684, 3456, 10561, 4599, 4600, 3665, 9636, 85363, 3669, 7706, 10379, 7728
9611	response to wounding	0.00034384	0.034967	25/312 (8.0%)	541/14306 (3.7%)	Turquoise	no	6373, 6352, 1236, 3818, 2004, 23780, 976, 715, 94, 3678, 717, 7099, 9111, 7057, 3673, 3269, 3620, 3487, 4015, 4776, 948, 629, 5329, 10344, 3627
819	sister chromatid segregation	8.2535e-05	0.011947	4/90 (4.4%)	37/14306 (0.2%)	Tan	HIF1-2	10403, 113130, 3833, 64151
44283	small molecule biosynthetic process	3.2901e-05	0.043691	17/175 (9.7%)	445/14306 (3.1%)	Green	HIF1-2*	6296, 8564, 240, 441024, 241, 8382, 57140, 57205, 1841, 1543, 26289, 435, 55301, 80270, 5337, 2628, 2539
44281	small molecule metabolic process	0.00026569	0.038986	35/198 (17.6%)	1370/14306 (9.5%)	Blue	WT	5142, 5169, 11240, 191, 2348, 2821, 84649, 1577, 8908, 126129, 1497, 978, 4128, 6507, 5351, 8942, 1152, 114876, 3251, 283, 79001, 242, 55256, 3704, 540, 124975, 5742, 1906, 10166, 5724, 4833, 5208, 4879, 5408, 2879
44281	small molecule metabolic process	0.00025567	0.043691	32/175 (18.2%)	1370/14306 (9.5%)	Green	HIF1-2*	6296, 7124, 6653, 3242, 1382, 441024, 57140, 57205, 694, 3613, 2224, 435, 55301, 4521, 217, 51268, 5337, 255738, 2628, 8564, 50814, 4047, 240, 241, 8382, 1841, 1543, 26289, 348, 80270, 2938, 2539
6694	steroid biosynthetic process	2.7481e-06	0.0023963	6/67 (8.9%)	85/14306 (0.5%)	Midnightblue	HIF1*	1595, 1583, 3156, 93517, 6307, 6309
6694	steroid biosynthetic process	2.5349e-05	0.0035108	7/146 (4.7%)	85/14306 (0.5%)	Pink	HIF1-2*	3422, 2222, 4597, 3157, 6713, 1717, 3294
8202	steroid metabolic process	0.00024234	0.043691	10/175 (5.7%)	208/14306 (1.4%)	Green	HIF1-2*	50814, 2247, 1543, 2224, 6653, 4047, 348, 80270, 255738, 2539
8202	steroid metabolic process	5.1568e-05	0.011242	7/67 (10.4%)	208/14306 (1.4%)	Midnightblue	HIF1*	3949, 1595, 1583, 3156, 93517, 6307, 6309
16126	sterol biosynthetic process	1.8331e-05	0.0053281	4/67 (5.9%)	34/14306 (0.2%)	Midnightblue	HIF1*	1595, 3156, 6307, 6309
16126	sterol biosynthetic process	1.0831e-06	0.00030001	6/146 (4.1%)	34/14306 (0.2%)	Pink	HIF1-2*	3422, 2222, 4597, 3157, 6713, 1717
16125	sterol metabolic process	0.00022369	0.043691	7/175 (4.0%)	100/14306 (0.6%)	Green	HIF1-2*	50814, 2224, 6653, 4047, 348, 255738, 2539
16125	sterol metabolic process	7.0904e-06	0.0030914	6/67 (8.9%)	100/14306 (0.6%)	Midnightblue	HIF1*	3949, 1595, 1583, 3156, 6307, 6309
16125	sterol metabolic process	7.239e-05	0.0071614	7/146 (4.7%)	100/14306 (0.6%)	Pink	HIF1-2*	3422, 2222, 4597, 3157, 6721, 6713, 1717
48731	system development	0.00030704	0.038986	53/198 (26.7%)	2422/14306 (16.9%)	Blue	WT	5264, 4254, 190, 55283, 27286, 2821, 60436, 3237, 4808, 1497, 3872, 6507, 5351, 6444, 1152, 7092, 283, 3293, 242, 1305, 84913, 1268, 3204, 1906, 10100, 8817, 6252, 7423, 290, 2296, 1281, 29760, 26298, 54456, 57125, 1794, 51665, 3851, 1839, 93649, 1959, 5054, 6660, 7157, 81618, 26468, 183, 1293, 540, 4838, 80055, 10202, 1009
19530	taurine metabolic process	0.00010323	0.029678	2/60 (3.3%)	4/14306 (0.0%)	Lightgreen	WT*; HIF1-2*	1036, 6776
60675	ureteric bud morphogenesis	0.00023208	0.017857	4/146 (2.7%)	30/14306 (0.2%)	Pink	HIF1-2*	4609, 2138, 6943, 3911
1944	vasculature development	0.00011175	0.030428	13/198 (6.5%)	273/14306 (1.9%)	Blue	WT	7423, 290, 2296, 183, 283, 1281, 27286, 4838, 2821, 3204, 57125, 1906, 8817
HK2_Hypoxia_all
GO ID	GO Term	p-value	Corr p-value	cluster frequency	total frequency	Module	Correlation	genes
48856	anatomical structure development	0.00082318	0.021013	57/206 (27.6%)	2656/14306 (18.5%)	Blue	WT	3280, 2034, 25861, 7480, 2668, 2149, 2027, 27124, 10253, 636, 54437, 4208, 2307, 9037, 8660, 5155, 9514, 93986, 7412, 64843, 7291, 1591, 360, 57556, 1942, 3207, 1907, 4015, 5468, 967, 54206, 1948, 928, 7022, 7026, 8754, 7422, 7421, 2297, 133, 56034, 2246, 5797, 4148, 6604, 10512, 8507, 1999, 50617, 5054, 8323, 6664, 1490, 7471, 1808, 4879, 8915
48646	anatomical structure formation involved in morphogenesis	0.00010781	0.0080829	16/206 (7.7%)	375/14306 (2.6%)	Blue	WT	9037, 7422, 8323, 2034, 2297, 7291, 1490, 7471, 2668, 133, 1942, 2246, 5797, 10512, 928, 8915
9653	anatomical structure morphogenesis	1.0343e-05	0.0029738	37/206 (17.9%)	1218/14306 (8.5%)	Blue	WT	3280, 7026, 7422, 7421, 2034, 2297, 2668, 133, 2149, 2027, 2246, 10253, 5797, 636, 6604, 10512, 1999, 9037, 5054, 5155, 8323, 7412, 64843, 7291, 360, 1490, 7471, 57556, 1942, 3207, 1907, 5468, 54206, 1948, 4879, 928, 8915
10551	arginine 2-monooxygenase activity	0.001751	0.035576	8/206 (3.8%)	154/14306 (1.0%)	Blue	WT	3280, 2668, 7421, 5468, 7480, 79718, 7471, 4208
65007	biological regulation	0.0012362	0.027495	122/206 (59.2%)	6943/14306 (48.5%)	Blue	WT	5141, 2034, 3486, 25861, 2152, 81848, 2668, 1612, 2149, 27124, 151887, 10253, 11346, 4208, 2307, 403341, 6364, 8660, 5155, 132864, 9514, 6764, 64843, 7291, 3251, 360, 57514, 3248, 28984, 80115, 1907, 4610, 928, 8553, 349565, 6016, 2297, 133, 168544, 147686, 56034, 29126, 5797, 54899, 79718, 10479, 6925, 1999, 50617, 5570, 5054, 9013, 6664, 1374, 59272, 1490, 55075, 7471, 661, 3426, 116984, 1808, …
48754	branching morphogenesis of an epithelial tube	0.0018912	0.036653	6/206 (2.9%)	90/14306 (0.6%)	Blue	WT	3207, 9037, 7422, 7421, 10253, 2297
45165	cell fate commitment	0.00015451	0.0089221	9/206 (4.3%)	136/14306 (0.9%)	Blue	WT	3280, 2668, 3207, 7026, 2246, 64843, 10253, 5468, 7471
71305	cellular response to vitamin D	0.00061318	0.017275	2/206 (0.9%)	3/14306 (0.0%)	Blue	WT	7421, 1591
48878	chemical homeostasis	0.0016988	0.035365	17/206 (8.2%)	529/14306 (3.6%)	Blue	WT	50617, 8660, 5054, 6553, 7422, 9514, 7421, 2034, 26119, 133, 2149, 1907, 5468, 4886, 4879, 10479, 928
32502	developmental process	0.0029788	0.047694	64/206 (31.0%)	3235/14306 (22.6%)	Blue	WT	3280, 2034, 2078, 25861, 2152, 7480, 81848, 2668, 2149, 2027, 27124, 10253, 636, 54437, 4208, 2307, 9037, 8660, 5155, 9514, 93986, 7412, 64843, 7291, 1591, 360, 57556, 1942, 3207, 1907, 5742, 4015, 5468, 967, 54206, 1948, 928, 7022, 7026, 8754, 7422, 7421, 2297, 133, 56034, 2246, 5797, 4148, 6604, 10512, 8507, 1999, 50617, 5054, 8323, 6664, 5090, 441478, 1490, 7471, 1808, 10125, 4879, 8915
1838	embryonic epithelial tube formation	0.00050028	0.016704	5/206 (2.4%)	46/14306 (0.3%)	Blue	WT	2668, 133, 8323, 7291, 8915
72175	epithelial tube formation	0.00055336	0.016704	5/206 (2.4%)	47/14306 (0.3%)	Blue	WT	2668, 133, 8323, 7291, 8915
60562	epithelial tube morphogenesis	0.00047439	0.016167	8/206 (3.8%)	126/14306 (0.8%)	Blue	WT	2668, 133, 3207, 7421, 8323, 2297, 7291, 8915
60429	epithelium development	1.8542e-06	0.0010649	18/206 (8.7%)	337/14306 (2.3%)	Blue	WT	9037, 5155, 7026, 8754, 7422, 7421, 8323, 2297, 7291, 2668, 133, 3207, 5468, 967, 54206, 10512, 8915, 1999
7214	gamma-aminobutyric acid signaling pathway	2.2337e-05	0.013692	3/40 (7.5%)	20/14306 (0.1%)	Red	no	2557, 2555, 2561
30324	lung development	0.00011111	0.0080829	8/206 (3.8%)	102/14306 (0.7%)	Blue	WT	3280, 7422, 2246, 2034, 10253, 4015, 54206, 1490
30917	midbrain-hindbrain boundary development	0.0020053	0.036653	2/206 (0.9%)	5/14306 (0.0%)	Blue	WT	3280, 7471
61138	morphogenesis of a branching epithelium	9.6624e-05	0.0078526	8/206 (3.8%)	100/14306 (0.6%)	Blue	WT	133, 3207, 9037, 5155, 7422, 7421, 2297, 10512
1763	morphogenesis of a branching structure	6.2771e-05	0.0060289	9/206 (4.3%)	121/14306 (0.8%)	Blue	WT	133, 3207, 9037, 5155, 7422, 7421, 10253, 2297, 10512
2009	morphogenesis of an epithelium	4.4111e-05	0.0052178	12/206 (5.8%)	206/14306 (1.4%)	Blue	WT	2668, 133, 3207, 9037, 5155, 7422, 7421, 8323, 2297, 7291, 10512, 8915
16331	morphogenesis of embryonic epithelium	0.0031416	0.048739	5/206 (2.4%)	69/14306 (0.4%)	Blue	WT	2668, 133, 8323, 7291, 8915
7275	multicellular organismal development	0.0026413	0.044649	60/206 (29.1%)	2972/14306 (20.7%)	Blue	WT	3280, 2034, 2078, 25861, 7480, 81848, 2668, 2149, 2027, 27124, 10253, 54437, 4208, 2307, 9037, 8660, 5155, 9514, 93986, 7412, 64843, 7291, 1591, 360, 57556, 1942, 3207, 1907, 4015, 5468, 967, 54206, 1948, 928, 7022, 7026, 8754, 7422, 7421, 2297, 133, 56034, 2246, 5797, 4148, 6604, 10512, 8507, 1999, 50617, 5054, 8323, 6664, 5090, 441478, 1490, 7471, 1808, 4879, 8915
2903	negative regulation of B cell apoptotic process	0.0020053	0.036653	2/206 (0.9%)	5/14306 (0.0%)	Blue	WT	8660, 8915
48519	negative regulation of biological process	0.0016243	0.034857	45/206 (21.8%)	2020/14306 (14.1%)	Blue	WT	3280, 8553, 65981, 7026, 7422, 7421, 3486, 2297, 2152, 7480, 2668, 133, 1612, 694, 2149, 27124, 29126, 387893, 10253, 5797, 4886, 54899, 79718, 4208, 8660, 5054, 5155, 93986, 5774, 64843, 221895, 7291, 23378, 55075, 7471, 3248, 1907, 943, 5742, 5468, 967, 54206, 9208, 4879, 8915
43086	negative regulation of catalytic activity	0.0013733	0.030227	12/206 (5.8%)	300/14306 (2.0%)	Blue	WT	1844, 5570, 8660, 5054, 7026, 2774, 10253, 5468, 4886, 54899, 54206, 81848
30336	negative regulation of cell migration	0.00039831	0.015029	6/206 (2.9%)	67/14306 (0.4%)	Blue	WT	5054, 5155, 7026, 3486, 5797, 967
51271	negative regulation of cellular component movement	0.00058758	0.017244	6/206 (2.9%)	72/14306 (0.5%)	Blue	WT	5054, 5155, 7026, 3486, 5797, 967
48523	negative regulation of cellular process	0.00084965	0.021373	43/206 (20.8%)	1844/14306 (12.8%)	Blue	WT	3280, 8553, 65981, 7026, 7422, 7421, 3486, 2297, 2152, 7480, 2668, 133, 1612, 694, 2149, 27124, 29126, 387893, 10253, 5797, 4886, 79718, 4208, 8660, 5054, 5155, 93986, 5774, 64843, 221895, 7291, 23378, 7471, 3248, 1907, 943, 5742, 5468, 967, 54206, 9208, 4879, 8915
33673	negative regulation of kinase activity	0.00080143	0.021013	7/206 (3.3%)	105/14306 (0.7%)	Blue	WT	1844, 5570, 8660, 7026, 10253, 54206, 81848
40013	negative regulation of locomotion	0.00058758	0.017244	6/206 (2.9%)	72/14306 (0.5%)	Blue	WT	5054, 5155, 7026, 3486, 5797, 967
44092	negative regulation of molecular function	0.0030346	0.048212	13/206 (6.3%)	374/14306 (2.6%)	Blue	WT	5570, 8660, 5054, 7026, 81848, 1844, 2774, 10253, 5468, 4886, 54899, 54206, 2307
6469	negative regulation of protein kinase activity	0.0032172	0.048739	6/206 (2.9%)	100/14306 (0.6%)	Blue	WT	1844, 5570, 7026, 10253, 54206, 81848
10553	negative regulation of transcription from RNA polymerase II promoter	0.0022581	0.039257	5/206 (2.4%)	64/14306 (0.4%)	Blue	WT	3280, 7421, 5468, 79718, 4208
32582	negative regulation of transcription, DNA-templated	3.0038e-05	0.0052178	8/206 (3.8%)	85/14306 (0.5%)	Blue	WT	3280, 7026, 7421, 93986, 2297, 5468, 79718, 4208
51348	negative regulation of transferase activity	0.00020035	0.010326	8/206 (3.8%)	111/14306 (0.7%)	Blue	WT	1844, 5570, 8660, 7026, 10253, 5468, 54206, 81848
7399	nervous system development	0.00024918	0.011106	32/206 (15.5%)	1155/14306 (8.0%)	Blue	WT	3280, 7026, 7422, 25861, 7480, 2668, 133, 27124, 56034, 2246, 5797, 54437, 6604, 10512, 4208, 8507, 9037, 8660, 9514, 8323, 93986, 6664, 64843, 7291, 7471, 57556, 1942, 1808, 5468, 1948, 928, 8915
1843	neural tube closure	0.0012318	0.027495	4/206 (1.9%)	33/14306 (0.2%)	Blue	WT	133, 8323, 7291, 8915
21915	neural tube development	7.7322e-05	0.0068076	7/206 (3.3%)	72/14306 (0.5%)	Blue	WT	3280, 133, 8323, 7291, 10512, 7471, 8915
1841	neural tube formation	0.0033215	0.048739	4/206 (1.9%)	43/14306 (0.3%)	Blue	WT	133, 8323, 7291, 8915
48664	neuron fate determination	0.0029795	0.047694	2/206 (0.9%)	6/14306 (0.0%)	Blue	WT	3280, 7471
48513	organ development	0.00011858	0.0080829	45/206 (21.8%)	1792/14306 (12.5%)	Blue	WT	7022, 3280, 7026, 8754, 7422, 7421, 2034, 25861, 2297, 7480, 2668, 133, 2149, 2027, 2246, 10253, 5797, 6604, 10512, 4208, 2307, 1999, 9037, 8660, 5054, 5155, 8323, 93986, 6664, 7412, 7291, 360, 1490, 7471, 57556, 1942, 3207, 1907, 1808, 4015, 5468, 967, 54206, 1948, 8915
1759	organ induction	0.0024051	0.040983	3/206 (1.4%)	19/14306 (0.1%)	Blue	WT	2668, 3207, 2246
9887	organ morphogenesis	4.4448e-05	0.0052178	23/206 (11.1%)	635/14306 (4.4%)	Blue	WT	9037, 5155, 7422, 7421, 8323, 2297, 7291, 360, 1490, 7471, 57556, 2668, 133, 1942, 3207, 10253, 5797, 5468, 54206, 1948, 6604, 10512, 8915
6796	phosphate-containing compound metabolic process	0.000422	0.04735	11/51 (21.5%)	949/14306 (6.6%)	Green	HIF1-2	5591, 7043, 4707, 1852, 3791, 5784, 79834, 90, 23049, 4713, 10654
6793	phosphorus metabolic process	0.000422	0.04735	11/51 (21.5%)	949/14306 (6.6%)	Green	HIF1-2	5591, 7043, 4707, 1852, 3791, 5784, 79834, 90, 23049, 4713, 10654
48008	platelet-derived growth factor receptor signaling pathway	0.0020469	0.036653	3/206 (1.4%)	18/14306 (0.1%)	Blue	WT	5155, 56034, 7422
45766	positive regulation of angiogenesis	0.0033215	0.048739	4/206 (1.9%)	43/14306 (0.3%)	Blue	WT	694, 5054, 7422, 2152
48520	positive regulation of behavior	0.00055336	0.016704	5/206 (2.4%)	47/14306 (0.3%)	Blue	WT	5054, 5155, 7422, 1907, 2152
48518	positive regulation of biological process	2.0159e-06	0.0010649	58/206 (28.1%)	2208/14306 (15.4%)	Blue	WT	3280, 2034, 3486, 2152, 7480, 26119, 2668, 1612, 121512, 2149, 151887, 4886, 11346, 4208, 2307, 8660, 5155, 8743, 6764, 7412, 3251, 360, 59339, 3207, 1907, 5742, 5468, 967, 54843, 133522, 7026, 8754, 7422, 7421, 163732, 2297, 253461, 133, 694, 56034, 2246, 6604, 79718, 6925, 5054, 7039, 6664, 1374, 285704, 1490, 55075, 7471, 661, 5806, 3426, 1808, 943, 8915
9891	positive regulation of biosynthetic process	5.2138e-05	0.0055084	25/206 (12.1%)	731/14306 (5.1%)	Blue	WT	3280, 133522, 7026, 7422, 163732, 2034, 253461, 7480, 2668, 2149, 56034, 6604, 79718, 4208, 6925, 8660, 5155, 6664, 285704, 1490, 7471, 5806, 943, 5468, 8915
30194	positive regulation of blood coagulation	0.00095266	0.023137	3/206 (1.4%)	14/14306 (0.0%)	Blue	WT	5054, 2149, 2152
90190	positive regulation of branching involved in ureteric bud morphogenesis	0.0020053	0.036653	2/206 (0.9%)	5/14306 (0.0%)	Blue	WT	2668, 7422
45785	positive regulation of cell adhesion	0.0031416	0.048739	5/206 (2.4%)	69/14306 (0.4%)	Blue	WT	59339, 8754, 2246, 151887, 967
51781	positive regulation of cell division	0.00025754	0.011106	5/206 (2.4%)	40/14306 (0.2%)	Blue	WT	5155, 56034, 7422, 2246, 7039
30335	positive regulation of cell migration	0.000527	0.016704	8/206 (3.8%)	128/14306 (0.8%)	Blue	WT	8660, 5054, 2149, 5155, 8754, 7422, 1907, 2152
31328	positive regulation of cellular biosynthetic process	0.00011049	0.0080829	24/206 (11.6%)	720/14306 (5.0%)	Blue	WT	3280, 133522, 8660, 5155, 7026, 7422, 163732, 6664, 2034, 253461, 7480, 285704, 7471, 2668, 5806, 2149, 56034, 943, 5468, 6604, 79718, 4208, 6925, 8915
51272	positive regulation of cellular component movement	0.00082542	0.021013	8/206 (3.8%)	137/14306 (0.9%)	Blue	WT	8660, 5054, 2149, 5155, 8754, 7422, 1907, 2152
31325	positive regulation of cellular metabolic process	0.00013078	0.0081277	29/206 (14.0%)	966/14306 (6.7%)	Blue	WT	3280, 133522, 7026, 8754, 7422, 163732, 2034, 253461, 7480, 2668, 2149, 56034, 2246, 6604, 79718, 4208, 6925, 8660, 5155, 6664, 1374, 3251, 285704, 1490, 7471, 5806, 943, 5468, 8915
48522	positive regulation of cellular process	2.5163e-05	0.0048336	51/206 (24.7%)	2004/14306 (14.0%)	Blue	WT	3280, 2034, 3486, 2152, 7480, 26119, 2668, 1612, 121512, 2149, 151887, 11346, 4208, 8660, 5155, 8743, 6764, 7412, 3251, 59339, 3207, 1907, 5468, 967, 133522, 7026, 8754, 7422, 7421, 163732, 2297, 253461, 133, 694, 56034, 2246, 6604, 79718, 6925, 5054, 7039, 6664, 1374, 285704, 1490, 55075, 7471, 5806, 1808, 943, 8915
50921	positive regulation of chemotaxis	0.00028991	0.012252	5/206 (2.4%)	41/14306 (0.2%)	Blue	WT	5054, 5155, 7422, 1907, 2152
50820	positive regulation of coagulation	0.0017239	0.035365	3/206 (1.4%)	17/14306 (0.1%)	Blue	WT	5054, 2149, 2152
43280	positive regulation of cysteine-type endopeptidase activity involved in apoptotic process	0.0029478	0.047694	5/206 (2.4%)	68/14306 (0.4%)	Blue	WT	2149, 5468, 2152, 1490, 55075
45807	positive regulation of endocytosis	0.0021009	0.037305	4/206 (1.9%)	38/14306 (0.2%)	Blue	WT	5806, 5054, 967, 26119
46321	positive regulation of fatty acid oxidation	0.00032772	0.013065	3/206 (1.4%)	10/14306 (0.0%)	Blue	WT	8660, 1374, 5468
10628	positive regulation of gene expression	0.00016737	0.009147	21/206 (10.1%)	603/14306 (4.2%)	Blue	WT	3280, 133522, 7026, 7422, 163732, 6664, 2034, 2297, 253461, 7480, 285704, 1490, 7471, 2668, 2149, 5468, 6604, 79718, 4208, 6925, 8915
40017	positive regulation of locomotion	0.00082542	0.021013	8/206 (3.8%)	137/14306 (0.9%)	Blue	WT	8660, 5054, 2149, 5155, 8754, 7422, 1907, 2152
10557	positive regulation of macromolecule biosynthetic process	4.037e-05	0.0052178	24/206 (11.6%)	675/14306 (4.7%)	Blue	WT	3280, 133522, 8660, 5155, 7026, 7422, 163732, 6664, 2034, 253461, 7480, 285704, 1490, 7471, 2668, 2149, 56034, 943, 5468, 6604, 79718, 4208, 6925, 8915
10604	positive regulation of macromolecule metabolic process	0.00046471	0.016097	27/206 (13.1%)	941/14306 (6.5%)	Blue	WT	3280, 133522, 7026, 8754, 7422, 163732, 2034, 2297, 253461, 7480, 2668, 2149, 56034, 2246, 6604, 79718, 4208, 6925, 8660, 5155, 6664, 285704, 1490, 7471, 943, 5468, 8915
9893	positive regulation of metabolic process	5.7325e-05	0.005768	31/206 (15.0%)	1018/14306 (7.1%)	Blue	WT	3280, 133522, 7026, 8754, 7422, 163732, 2034, 2297, 253461, 7480, 26119, 2668, 2149, 56034, 2246, 6604, 79718, 4208, 6925, 8660, 5155, 6664, 1374, 3251, 285704, 1490, 7471, 5806, 943, 5468, 8915
51240	positive regulation of multicellular organismal process	2.7218e-06	0.0011502	16/206 (7.7%)	278/14306 (1.9%)	Blue	WT	5054, 7422, 7421, 2297, 2152, 1490, 2668, 133, 661, 2149, 1907, 5742, 4886, 54843, 2307, 8915
45933	positive regulation of muscle contraction	0.00029829	0.012359	4/206 (1.9%)	23/14306 (0.1%)	Blue	WT	2149, 1907, 5742, 1490
45663	positive regulation of myoblast differentiation	0.0029795	0.047694	2/206 (0.9%)	6/14306 (0.0%)	Blue	WT	694, 3486
51173	positive regulation of nitrogen compound metabolic process	0.00011698	0.0080829	23/206 (11.1%)	677/14306 (4.7%)	Blue	WT	3280, 133522, 5155, 7026, 7422, 163732, 6664, 2034, 253461, 7480, 3251, 285704, 7471, 2668, 5806, 2149, 56034, 5468, 6604, 79718, 4208, 6925, 8915
45935	positive regulation of nucleobase-containing compound metabolic process	0.00051673	0.016704	21/206 (10.1%)	656/14306 (4.5%)	Blue	WT	3280, 133522, 5155, 7026, 7422, 163732, 6664, 2034, 253461, 7480, 285704, 7471, 2668, 2149, 56034, 5468, 6604, 79718, 4208, 6925, 8915
10952	positive regulation of peptidase activity	0.0029478	0.047694	5/206 (2.4%)	68/14306 (0.4%)	Blue	WT	2149, 5468, 2152, 1490, 55075
51254	positive regulation of RNA metabolic process	0.001054	0.025023	17/206 (8.2%)	506/14306 (3.5%)	Blue	WT	3280, 133522, 7026, 7422, 6664, 2034, 253461, 7480, 7471, 2668, 2149, 5468, 6604, 79718, 4208, 6925, 8915
45987	positive regulation of smooth muscle contraction	0.0020469	0.036653	3/206 (1.4%)	18/14306 (0.1%)	Blue	WT	2149, 1907, 5742
10552	positive regulation of transcription from RNA polymerase II promoter	0.0033803	0.049178	6/206 (2.9%)	101/14306 (0.7%)	Blue	WT	3280, 2668, 5468, 7480, 7471, 4208
45893	positive regulation of transcription, DNA-templated	0.00092517	0.022886	17/206 (8.2%)	500/14306 (3.4%)	Blue	WT	3280, 133522, 7026, 7422, 6664, 2034, 253461, 7480, 7471, 2668, 2149, 5468, 6604, 79718, 4208, 6925, 8915
45941	positive regulation of transcription, DNA-templated	0.00065633	0.018248	19/206 (9.2%)	575/14306 (4.0%)	Blue	WT	3280, 133522, 7026, 7422, 163732, 6664, 2034, 253461, 7480, 285704, 7471, 2668, 2149, 5468, 6604, 79718, 4208, 6925, 8915
51050	positive regulation of transport	0.00055019	0.016704	12/206 (5.8%)	270/14306 (1.8%)	Blue	WT	2668, 5806, 8660, 5054, 2149, 8754, 1907, 1808, 967, 54843, 26119, 55075
45907	positive regulation of vasoconstriction	0.0014348	0.031256	3/206 (1.4%)	16/14306 (0.1%)	Blue	WT	2149, 5742, 4886
43687	post-translational protein modification	0.00037522	0.04735	13/51 (25.4%)	1266/14306 (8.8%)	Green	HIF1-2	5591, 7043, 3791, 5784, 23049, 1491, 83844, 1832, 1852, 79834, 90, 10498, 10654
14020	primary neural tube formation	0.0017145	0.035365	4/206 (1.9%)	36/14306 (0.2%)	Blue	WT	133, 8323, 7291, 8915
6693	prostaglandin metabolic process	0.0032319	0.048739	3/206 (1.4%)	21/14306 (0.1%)	Blue	WT	3248, 1907, 5742
6692	prostanoid metabolic process	0.0032319	0.048739	3/206 (1.4%)	21/14306 (0.1%)	Blue	WT	3248, 1907, 5742
31648	protein destabilization	0.00044146	0.04735	2/51 (3.9%)	9/14306 (0.0%)	Green	HIF1-2	5591, 79763
32800	receptor biosynthetic process	0.0012147	0.027495	2/206 (0.9%)	4/14306 (0.0%)	Blue	WT	5468, 59272
22603	regulation of anatomical structure morphogenesis	0.00042718	0.015562	13/206 (6.3%)	301/14306 (2.1%)	Blue	WT	5054, 8754, 7422, 7421, 2152, 2668, 1942, 3207, 694, 121512, 2246, 5797, 4879
45765	regulation of angiogenesis	0.00025574	0.011106	7/206 (3.3%)	87/14306 (0.6%)	Blue	WT	1942, 694, 5054, 7422, 5797, 2152, 4879
50795	regulation of behavior	0.0031416	0.048739	5/206 (2.4%)	69/14306 (0.4%)	Blue	WT	5054, 5155, 7422, 1907, 2152
65008	regulation of biological quality	0.00021315	0.04735	15/51 (29.4%)	1542/14306 (10.7%)	Green	HIF1-2	9388, 5591, 7043, 7840, 3791, 5454, 23224, 1491, 394, 79763, 51330, 51079, 10572, 84376, 11007
30193	regulation of blood coagulation	0.002315	0.039769	4/206 (1.9%)	39/14306 (0.2%)	Blue	WT	5054, 2149, 5155, 2152
8217	regulation of blood pressure	0.0027632	0.046338	6/206 (2.9%)	97/14306 (0.6%)	Blue	WT	1907, 5742, 5468, 4886, 59272, 4879
90189	regulation of branching involved in ureteric bud morphogenesis	0.0020053	0.036653	2/206 (0.9%)	5/14306 (0.0%)	Blue	WT	2668, 7422
50790	regulation of catalytic activity	0.00060428	0.017275	26/206 (12.6%)	907/14306 (6.3%)	Blue	WT	7026, 8754, 7421, 2152, 81848, 2668, 121512, 2149, 10253, 4886, 54899, 5570, 8660, 5054, 5155, 7039, 1490, 55075, 1844, 1942, 28984, 2774, 116984, 1907, 5468, 54206
10646	regulation of cell communication	0.0022666	0.039257	29/206 (14.0%)	1154/14306 (8.0%)	Blue	WT	8553, 7422, 3486, 2297, 2152, 81848, 2668, 121512, 2149, 10253, 4886, 54899, 8660, 5054, 5155, 8743, 7039, 6764, 1374, 25894, 7471, 1844, 1942, 116984, 1907, 1808, 54206, 10125, 8915
60284	regulation of cell development	0.003398	0.049178	10/206 (4.8%)	250/14306 (1.7%)	Blue	WT	3280, 1942, 3207, 694, 27124, 7421, 64843, 1808, 3486, 5468
45595	regulation of cell differentiation	0.00012866	0.04735	9/51 (17.6%)	553/14306 (3.8%)	Green	HIF1-2	7043, 55363, 7840, 51330, 5454, 90, 9260, 84376, 11007
51302	regulation of cell division	6.9183e-05	0.0063558	6/206 (2.9%)	49/14306 (0.3%)	Blue	WT	5155, 56034, 7422, 2246, 7039, 81928
30334	regulation of cell migration	1.497e-05	0.0035146	13/206 (6.3%)	216/14306 (1.5%)	Blue	WT	8660, 5054, 5155, 7026, 8754, 7422, 3486, 2152, 1942, 2149, 1907, 5797, 967
42127	regulation of cell proliferation	8.6822e-05	0.0073382	27/206 (13.1%)	848/14306 (5.9%)	Blue	WT	3280, 7026, 7422, 7421, 3486, 2152, 133, 694, 2149, 56034, 29126, 2246, 10253, 5797, 6925, 8660, 5054, 5155, 7039, 7412, 59272, 1490, 7471, 1907, 943, 5742, 5468
8361	regulation of cell size	0.00012179	0.04735	6/51 (11.7%)	219/14306 (1.5%)	Green	HIF1-2	7043, 51330, 51079, 1491, 394, 11007
51270	regulation of cellular component movement	4.3302e-05	0.0052178	13/206 (6.3%)	239/14306 (1.6%)	Blue	WT	8660, 5054, 5155, 7026, 8754, 7422, 3486, 2152, 1942, 2149, 1907, 5797, 967
32535	regulation of cellular component size	0.00048465	0.04735	6/51 (11.7%)	283/14306 (1.9%)	Green	HIF1-2	7043, 51330, 51079, 1491, 394, 11007
31323	regulation of cellular metabolic process	0.00039416	0.015029	76/206 (36.8%)	3736/14306 (26.1%)	Blue	WT	3280, 2034, 3486, 2078, 7480, 81848, 2668, 121512, 2149, 27124, 387893, 10253, 4886, 4208, 2307, 403341, 8660, 5155, 132864, 93986, 64843, 7291, 23378, 3251, 90075, 1942, 3207, 28984, 59336, 1907, 4610, 5468, 54206, 55657, 5507, 7022, 133522, 8553, 7026, 8754, 7422, 7421, 163732, 9841, 2297, 253461, 694, 168544, 147686, 56034, 2246, 3455, 54899, 6604, 79718, 6925, 1999, 5570, 9013, 7039, 5774, 66…
50794	regulation of cellular process	0.0016331	0.034857	111/206 (53.8%)	6224/14306 (43.5%)	Blue	WT	5141, 2034, 3486, 2152, 81848, 2668, 1612, 2149, 27124, 151887, 10253, 11346, 4208, 2307, 403341, 6364, 8660, 5155, 132864, 6764, 64843, 7291, 3251, 360, 57514, 3248, 28984, 80115, 1907, 4610, 8553, 349565, 6016, 2297, 133, 168544, 147686, 56034, 29126, 5797, 54899, 79718, 6925, 1999, 5570, 5054, 9013, 6664, 1374, 59272, 1490, 55075, 7471, 116984, 1808, 943, 10125, 4879, 3280, 2078, 81928, 7480, …
50920	regulation of chemotaxis	0.0008089	0.021013	5/206 (2.4%)	51/14306 (0.3%)	Blue	WT	5054, 5155, 7422, 1907, 2152
50818	regulation of coagulation	0.0033215	0.048739	4/206 (1.9%)	43/14306 (0.3%)	Blue	WT	5054, 2149, 5155, 2152
50793	regulation of developmental process	0.00044564	0.015694	24/206 (11.6%)	791/14306 (5.5%)	Blue	WT	3280, 5054, 8754, 7422, 7421, 64843, 3486, 2297, 7291, 2152, 7480, 360, 2668, 1942, 3207, 694, 121512, 27124, 2246, 1808, 5797, 5468, 54206, 4879
50793	regulation of developmental process	0.0004077	0.04735	10/51 (19.6%)	791/14306 (5.5%)	Green	HIF1-2	7043, 55363, 7840, 3791, 51330, 5454, 90, 9260, 84376, 11007
52548	regulation of endopeptidase activity	0.0029088	0.047694	6/206 (2.9%)	98/14306 (0.6%)	Blue	WT	5054, 2149, 5468, 2152, 1490, 55075
10594	regulation of endothelial cell migration	0.00032527	0.013065	5/206 (2.4%)	42/14306 (0.2%)	Blue	WT	1942, 5155, 7026, 7422, 5797
1936	regulation of endothelial cell proliferation	0.00055336	0.016704	5/206 (2.4%)	47/14306 (0.3%)	Blue	WT	5155, 7026, 7422, 5797, 2152
90183	regulation of kidney development	0.00015623	0.0089221	3/206 (1.4%)	8/14306 (0.0%)	Blue	WT	2668, 7422, 2297
43549	regulation of kinase activity	0.00044225	0.015694	15/206 (7.2%)	383/14306 (2.6%)	Blue	WT	5570, 8660, 5155, 7026, 8754, 7039, 81848, 1844, 1942, 121512, 2149, 28984, 1907, 10253, 54206
32879	regulation of localization	0.00012805	0.0081277	24/206 (11.6%)	727/14306 (5.0%)	Blue	WT	8660, 5054, 5155, 7026, 8754, 7422, 1374, 3486, 2152, 26119, 55075, 2668, 1942, 5806, 2149, 1907, 1808, 5742, 5797, 5468, 4886, 967, 54899, 54843
40012	regulation of locomotion	4.719e-05	0.005248	13/206 (6.3%)	241/14306 (1.6%)	Blue	WT	8660, 5054, 5155, 7026, 8754, 7422, 3486, 2152, 1942, 2149, 1907, 5797, 967
19222	regulation of metabolic process	0.00037656	0.014735	79/206 (38.3%)	3919/14306 (27.3%)	Blue	WT	3280, 2034, 3486, 2078, 7480, 26119, 81848, 2668, 121512, 2149, 27124, 387893, 10253, 4886, 4208, 2307, 403341, 8660, 5155, 132864, 93986, 64843, 7291, 23378, 3251, 90075, 1942, 3207, 28984, 59336, 1907, 4610, 5468, 54206, 55657, 5507, 7022, 133522, 8553, 7026, 8754, 7422, 7421, 163732, 9841, 2297, 253461, 694, 168544, 147686, 56034, 2246, 3455, 54899, 6604, 79718, 6925, 1999, 5570, 5054, 9013, 7…
65009	regulation of molecular function	0.00012485	0.0081277	31/206 (15.0%)	1062/14306 (7.4%)	Blue	WT	7026, 8754, 7421, 2152, 26119, 81848, 2668, 121512, 2149, 10253, 4886, 54899, 6604, 2307, 5570, 8660, 5054, 5155, 7039, 1490, 55075, 1844, 1942, 28984, 2774, 116984, 1907, 943, 5468, 54206, 8915
51239	regulation of multicellular organismal process	1.5895e-07	0.00016793	38/206 (18.4%)	1067/14306 (7.4%)	Blue	WT	3280, 8553, 7422, 7421, 2034, 3486, 2297, 2152, 2668, 133, 694, 2149, 27124, 2246, 5797, 4886, 54899, 2307, 5054, 5155, 64843, 7291, 59272, 360, 1490, 1942, 3207, 661, 1907, 1808, 943, 5742, 5468, 967, 54206, 54843, 4879, 8915
30278	regulation of ossification	0.00024525	0.04735	4/51 (7.8%)	86/14306 (0.6%)	Green	HIF1-2	7043, 55363, 90, 9260
19220	regulation of phosphate metabolic process	3.703e-05	0.0052178	21/206 (10.1%)	542/14306 (3.7%)	Blue	WT	5570, 8660, 5155, 7026, 8754, 7422, 7039, 3486, 1490, 81848, 1844, 1942, 121512, 2149, 27124, 28984, 2246, 1907, 10253, 54206, 8915
51174	regulation of phosphorus metabolic process	3.703e-05	0.0052178	21/206 (10.1%)	542/14306 (3.7%)	Blue	WT	5570, 8660, 5155, 7026, 8754, 7422, 7039, 3486, 1490, 81848, 1844, 1942, 121512, 2149, 27124, 28984, 2246, 1907, 10253, 54206, 8915
42325	regulation of phosphorylation	1.9019e-05	0.0040188	21/206 (10.1%)	518/14306 (3.6%)	Blue	WT	5570, 8660, 5155, 7026, 8754, 7422, 7039, 3486, 1490, 81848, 1844, 1942, 121512, 2149, 27124, 28984, 2246, 1907, 10253, 54206, 8915
80090	regulation of primary metabolic process	0.0011763	0.027495	71/206 (34.4%)	3554/14306 (24.8%)	Blue	WT	3280, 2034, 3486, 2078, 7480, 26119, 2668, 121512, 2149, 27124, 387893, 10253, 4886, 4208, 2307, 403341, 8660, 5155, 132864, 93986, 64843, 7291, 23378, 3251, 90075, 3207, 59336, 4610, 5468, 54206, 55657, 5507, 7022, 133522, 8553, 7026, 8754, 7422, 7421, 163732, 9841, 2297, 253461, 694, 168544, 147686, 56034, 2246, 3455, 54899, 6604, 79718, 6925, 1999, 5054, 9013, 5774, 6664, 1374, 125893, 221895,…
45859	regulation of protein kinase activity	0.00093146	0.022886	14/206 (6.7%)	369/14306 (2.5%)	Blue	WT	5570, 5155, 7026, 8754, 7039, 81848, 1844, 1942, 121512, 2149, 28984, 1907, 10253, 54206
10469	regulation of receptor activity	0.0032319	0.048739	3/206 (1.4%)	21/14306 (0.1%)	Blue	WT	5054, 7039, 54206
32101	regulation of response to external stimulus	0.0018059	0.036342	9/206 (4.3%)	191/14306 (1.3%)	Blue	WT	5054, 2149, 5155, 7422, 1907, 5468, 2152, 59272, 55075
14910	regulation of smooth muscle cell migration	0.00016883	0.009147	4/206 (1.9%)	20/14306 (0.1%)	Blue	WT	5054, 5155, 3486, 2152
44057	regulation of system process	0.0019611	0.036653	12/206 (5.8%)	313/14306 (2.1%)	Blue	WT	2668, 8553, 133, 2149, 1907, 5742, 2034, 4886, 54899, 59272, 1490, 4879
32583	regulation of transcription, DNA-templated	0.00025417	0.011106	11/206 (5.3%)	212/14306 (1.4%)	Blue	WT	3280, 2668, 7026, 7421, 93986, 2297, 5468, 7480, 79718, 7471, 4208
51338	regulation of transferase activity	0.00021304	0.010468	16/206 (7.7%)	398/14306 (2.7%)	Blue	WT	5570, 8660, 5155, 7026, 8754, 7039, 81848, 1844, 1942, 121512, 2149, 28984, 1907, 10253, 5468, 54206
51049	regulation of transport	0.0012233	0.027495	17/206 (8.2%)	513/14306 (3.5%)	Blue	WT	8660, 5054, 8754, 1374, 26119, 55075, 2668, 5806, 2149, 1907, 1808, 5742, 5468, 4886, 967, 54899, 54843
19229	regulation of vasoconstriction	1.1259e-05	0.0029738	6/206 (2.9%)	36/14306 (0.2%)	Blue	WT	133, 2149, 1907, 5742, 4886, 59272
61041	regulation of wound healing	0.0033215	0.048739	4/206 (1.9%)	43/14306 (0.3%)	Blue	WT	5054, 2149, 5155, 2152
60541	respiratory system development	0.00022659	0.010881	8/206 (3.8%)	113/14306 (0.7%)	Blue	WT	3280, 7422, 2246, 2034, 10253, 4015, 54206, 1490
30323	respiratory tube development	0.00013617	0.0082207	8/206 (3.8%)	105/14306 (0.7%)	Blue	WT	3280, 7422, 2246, 2034, 10253, 4015, 54206, 1490
42221	response to chemical	0.0034627	0.049774	34/206 (16.5%)	1465/14306 (10.2%)	Blue	WT	133522, 5141, 8754, 7422, 7421, 2034, 2152, 7480, 23467, 133, 694, 2149, 2027, 2564, 5797, 3775, 4886, 10397, 10512, 6364, 8660, 5054, 5155, 7412, 1374, 1591, 360, 1490, 1907, 1808, 5742, 4015, 5468, 8915
55094	response to lipoprotein particle	0.0020053	0.036653	2/206 (0.9%)	5/14306 (0.0%)	Blue	WT	5468, 2152
55098	response to low-density lipoprotein particle	0.00061318	0.017275	2/206 (0.9%)	3/14306 (0.0%)	Blue	WT	5468, 2152
48545	response to steroid hormone	0.00042246	0.015562	11/206 (5.3%)	225/14306 (1.5%)	Blue	WT	133522, 133, 5054, 5155, 8754, 5742, 4015, 5468, 4886, 2152, 1490
33280	response to vitamin D	0.0017239	0.035365	3/206 (1.4%)	17/14306 (0.1%)	Blue	WT	7421, 1591, 360
9611	response to wounding	0.0021505	0.037866	17/206 (8.2%)	541/14306 (3.7%)	Blue	WT	6364, 5054, 5155, 7412, 2152, 1490, 7471, 133, 5806, 3426, 2149, 2027, 3455, 4015, 54899, 928, 1999
394	RNA splicing, via endonucleolytic cleavage and ligation	0.0020053	0.036653	2/206 (0.9%)	5/14306 (0.0%)	Blue	WT	283989, 80746
21903	rostrocaudal neural tube patterning	0.0020053	0.036653	2/206 (0.9%)	5/14306 (0.0%)	Blue	WT	3280, 7471
23052	signaling	0.00076069	0.020607	65/206 (31.5%)	3131/14306 (21.8%)	Blue	WT	3280, 5141, 2034, 2078, 25861, 7480, 9185, 2668, 1612, 6509, 121512, 2149, 84126, 56937, 10253, 4886, 4128, 9037, 6364, 8660, 5155, 8743, 9514, 11031, 1591, 57556, 1942, 3207, 57514, 3248, 80115, 1907, 5468, 1948, 928, 7022, 133522, 7026, 8754, 7422, 7421, 6016, 133, 56034, 29126, 2246, 2564, 3455, 5797, 79718, 8323, 7039, 285704, 1490, 55075, 7471, 1844, 10846, 2774, 116984, 1808, 943, 10125, 48…
48731	system development	0.00025641	0.011106	55/206 (26.6%)	2422/14306 (16.9%)	Blue	WT	3280, 2034, 25861, 7480, 2668, 2149, 2027, 27124, 10253, 54437, 4208, 2307, 9037, 8660, 5155, 9514, 93986, 7412, 64843, 7291, 1591, 360, 57556, 1942, 3207, 1907, 4015, 5468, 967, 54206, 1948, 928, 7022, 7026, 8754, 7422, 7421, 2297, 133, 56034, 2246, 5797, 4148, 6604, 10512, 8507, 1999, 50617, 5054, 8323, 6664, 1490, 7471, 1808, 8915
9888	tissue development	0.00050831	0.016704	23/206 (11.1%)	750/14306 (5.2%)	Blue	WT	9037, 5054, 5155, 7026, 8754, 7422, 7421, 8323, 2297, 7291, 7480, 1490, 2668, 133, 3207, 2149, 2027, 5468, 967, 54206, 10512, 8915, 1999
48729	tissue morphogenesis	0.00017838	0.009423	13/206 (6.3%)	275/14306 (1.9%)	Blue	WT	9037, 5155, 7422, 7421, 8323, 2297, 7291, 2668, 133, 3207, 54206, 10512, 8915
48771	tissue remodeling	0.0010517	0.025023	5/206 (2.4%)	54/14306 (0.3%)	Blue	WT	2149, 7422, 2034, 10512, 1999
6388	tRNA splicing, via endonucleolytic cleavage and ligation	0.0020053	0.036653	2/206 (0.9%)	5/14306 (0.0%)	Blue	WT	283989, 80746
60606	tube closure	0.0012318	0.027495	4/206 (1.9%)	33/14306 (0.2%)	Blue	WT	133, 8323, 7291, 8915
35295	tube development	5.8436e-08	0.00012348	19/206 (9.2%)	297/14306 (2.0%)	Blue	WT	3280, 9037, 7422, 7421, 8323, 2034, 2297, 7291, 1490, 2668, 133, 3207, 2246, 1907, 10253, 4015, 54206, 4879, 8915
35148	tube formation	0.00073813	0.020255	5/206 (2.4%)	50/14306 (0.3%)	Blue	WT	2668, 133, 8323, 7291, 8915
35239	tube morphogenesis	6.8973e-06	0.002429	13/206 (6.3%)	201/14306 (1.4%)	Blue	WT	9037, 7422, 7421, 8323, 2297, 7291, 2668, 133, 3207, 1907, 10253, 4879, 8915
1944	vasculature development	0.0020394	0.036653	11/206 (5.3%)	273/14306 (1.9%)	Blue	WT	9037, 7026, 7422, 2246, 2034, 4015, 54206, 1948, 1490, 10512, 2307
70561	vitamin D receptor signaling pathway	0.00020636	0.010382	2/206 (0.9%)	2/14306 (0.0%)	Blue	WT	7421, 1591
HK2_Normoxia_all
GO ID	GO Term	p-value	Corr p-value	cluster frequency	total frequency	Module	Correlation	genes
40012	regulation of locomotion	2.9642e-05	0.031125	14/226 (6.1%)	241/14306 (1.6%)	Brown	HIF1-2*	7026, 5420, 4092, 81029, 57669, 2149, 5797, 5743, 6622, 4214, 967, 3667, 4318, 719
19217	regulation of fatty acid metabolic process	3.798e-05	0.031125	7/226 (3.0%)	59/14306 (0.4%)	Brown	HIF1-2*	2180, 341, 1374, 5743, 6622, 3667, 9451
30334	regulation of cell migration	3.9683e-05	0.031125	13/226 (5.7%)	216/14306 (1.5%)	Brown	HIF1-2*	7026, 5420, 4092, 81029, 57669, 2149, 5797, 5743, 4214, 967, 3667, 4318, 719
32879	regulation of localization	8.4092e-05	0.049467	26/226 (11.5%)	727/14306 (5.0%)	Brown	HIF1-2*	7026, 5420, 4092, 2668, 57669, 2149, 5797, 6622, 719, 4803, 93664, 1374, 23433, 341, 5806, 3624, 81029, 1808, 6755, 5743, 4214, 967, 5569, 3667, 4318, 2737
45684	positive regulation of epidermis development	0.00015165	0.036425	2/30 (6.6%)	9/14306 (0.0%)	Magenta	no	10468, 50604
7156	homophilic cell adhesion via plasma membrane adhesion molecules	0.00019221	0.036425	4/30 (13.3%)	139/14306 (0.9%)	Magenta	no	1006, 1005, 1010, 1009
Hypoxia_AB81_HK2
		Hypoxia_AB81				Hypoxia_HK2
GO ID	GO Term	p-value	Corr p-value	Module	Correlation	p-value	Corr p-value	Module	Correlation
90183	regulation of kidney development	0.00010646	0.014349	Red	HIF1-2*	0.00015623	0.0089221	Blue	WT
65008	regulation of biological quality	0.00015359	0.02541	Blue	HIF1-2*	0.00021315	0.04735	Green	HIF1-2
60541	respiratory system development	3.0848e-05	0.048339	Magenta	HIF1*	0.00022659	0.010881	Blue	WT
22603	regulation of anatomical structure morphogenesis	1.2135e-05	0.0029201	Blue	HIF1-2*	0.00042718	0.015562	Blue	WT
90190	positive regulation of branching involved in ureteric bud morphogenesis	1.9552e-05	0.0033541	Red	HIF1-2*	0.0020053	0.036653	Blue	WT
90189	regulation of branching involved in ureteric bud morphogenesis	1.9552e-05	0.0033541	Red	HIF1-2*	0.0020053	0.036653	Blue	WT
42221	response to chemical	0.00011784	0.02228	Blue	HIF1-2*	0.0034627	0.049774	Blue	WT
Hypoxia_AB81_excl
GO ID	GO Term	p-value	Corr p-value	Module	Correlation
6066	alcohol metabolic process	2.3041e-09	6.7766e-07	Blue	HIF1-2*
8207	C21-steroid hormone metabolic process	0.00018484	0.028781	Blue	HIF1-2*
7049	cell cycle	7.6646e-06	0.001607	Red	HIF1-2*
22403	cell cycle phase	1.4634e-07	9.2045e-05	Red	HIF1-2*
22402	cell cycle process	1.2379e-06	0.00029199	Red	HIF1-2*
51301	cell division	9.6182e-08	9.0748e-05	Red	HIF1-2*
9987	cellular proces	3.1181e-05	0.029934	Green	WT; HIF1-2
6695	cholesterol biosynthetic process	2.7453e-10	1.0886e-07	Blue	HIF1-2*
8203	cholesterol metabolic process	1.2933e-09	4.2791e-07	Blue	HIF1-2*
7059	chromosome segregation	2.1146e-05	0.029934	Green	WT; HIF1-2
3006	developmental process involved in reproduction	0.00037912	0.042237	Red	HIF1-2*
6954	inflammatory response	0.00020956	0.030817	Blue	HIF1-2*
8610	lipid biosynthetic process	2.8788e-10	1.0886e-07	Blue	HIF1-2*
6629	lipid metabolic process	8.0027e-09	2.1183e-06	Blue	HIF1-2*
279	M phase	3.5851e-09	6.7651e-06	Red	HIF1-2*
7127	meiosis I	0.00015891	0.019991	Red	HIF1-2*
278	mitotic cell cycle	2.6581e-05	0.0041799	Red	HIF1-2*
87	mitotic M phase	0.00014432	0.049927	Green	WT; HIF1-2
87	mitotic M phase	3.7498e-07	0.00011248	Red	WT; HIF1-2
7067	mitotic nuclear division	0.00010909	0.049927	Green	WT; HIF1-2
7067	mitotic nuclear division	2.5572e-07	9.6507e-05	Red	WT; HIF1-2
51704	multi-organism process	2.2493e-06	0.0020837	Turquoise	HIF1
280	nuclear division	0.00010909	0.049927	Green	WT; HIF1-2
280	nuclear division	2.5572e-07	9.6507e-05	Red	WT; HIF1-2
1556	oocyte maturation	0.0004029	0.042237	Red	HIF1-2*
48285	organelle fission	0.00015602	0.049927	Green	WT; HIF1-2
48285	organelle fission	4.1726e-07	0.00011248	Red	WT; HIF1-2
6996	organelle organization	4.9561e-05	0.007194	Red	HIF1-2*
55114	oxidation-reduction process	7.037e-05	0.014328	Blue	HIF1-2*
43525	positive regulation of neuron apoptotic process	0.00012674	0.022365	Blue	HIF1-2*
60043	regulation of cardiac muscle cell proliferation	0.0005189	0.046627	Red	HIF1-2*
55024	regulation of cardiac muscle tissue development	0.0005189	0.046627	Red	HIF1-2*
55021	regulation of cardiac muscle tissue growth	0.0005189	0.046627	Red	HIF1-2*
51128	regulation of cellular component organization	2.6842e-05	0.0059209	Blue	HIF1-2*
70232	regulation of T cell apoptotic process	8.1492e-05	0.033846	Turquoise	HIF1
9607	response to biotic stimulus	2.6266e-07	0.00039871	Turquoise	HIF1
9991	response to extracellular stimulus	6.2685e-05	0.031718	Turquoise	HIF1
31667	response to nutrient levels	4.4833e-05	0.027222	Turquoise	HIF1
10033	response to organic substance	8.9186e-05	0.033846	Turquoise	HIF1
51707	response to other organism	2.7453e-06	0.0020837	Turquoise	HIF1
9615	response to virus	2.066e-09	6.2724e-06	Turquoise	HIF1
7548	sex differentiation	0.00038777	0.042237	Red	HIF1-2*
44281	small molecule metabolic process	2.2765e-10	1.0886e-07	Blue	HIF1-2*
6694	steroid biosynthetic process	3.9253e-13	1.039e-09	Blue	HIF1-2*
8202	steroid metabolic process	2.7831e-11	2.4556e-08	Blue	HIF1-2*
16126	sterol biosynthetic process	1.0673e-12	1.4126e-09	Blue	HIF1-2*
16125	sterol metabolic process	7.8747e-11	5.2111e-08	Blue	HIF1-2*
Hypoxia_HK2_excl
GO ID	GO Term	p-value	Corr p-value	Module	Correlation
48856	anatomical structure development	0.00082318	0.021013	Blue	WT
48646	anatomical structure formation involved in morphogenesis	0.00010781	0.0080829	Blue	WT
9653	anatomical structure morphogenesis	1.0343e-05	0.0029738	Blue	WT
10551	arginine 2-monooxygenase activity	0.001751	0.035576	Blue	WT
65007	biological regulation	0.0012362	0.027495	Blue	WT
48754	branching morphogenesis of an epithelial tube	0.0018912	0.036653	Blue	WT
45165	cell fate commitment	0.00015451	0.0089221	Blue	WT
71305	cellular response to vitamin D	0.00061318	0.017275	Blue	WT
48878	chemical homeostasis	0.0016988	0.035365	Blue	WT
32502	developmental process	0.0029788	0.047694	Blue	WT
1838	embryonic epithelial tube formation	0.00050028	0.016704	Blue	WT
72175	epithelial tube formation	0.00055336	0.016704	Blue	WT
60562	epithelial tube morphogenesis	0.00047439	0.016167	Blue	WT
60429	epithelium development	1.8542e-06	0.0010649	Blue	WT
7214	gamma-aminobutyric acid signaling pathway	2.2337e-05	0.013692	Red	no
30324	lung development	0.00011111	0.0080829	Blue	WT
30917	midbrain-hindbrain boundary development	0.0020053	0.036653	Blue	WT
61138	morphogenesis of a branching epithelium	9.6624e-05	0.0078526	Blue	WT
1763	morphogenesis of a branching structure	6.2771e-05	0.0060289	Blue	WT
2009	morphogenesis of an epithelium	4.4111e-05	0.0052178	Blue	WT
16331	morphogenesis of embryonic epithelium	0.0031416	0.048739	Blue	WT
7275	multicellular organismal development	0.0026413	0.044649	Blue	WT
2903	negative regulation of B cell apoptotic process	0.0020053	0.036653	Blue	WT
48519	negative regulation of biological process	0.0016243	0.034857	Blue	WT
43086	negative regulation of catalytic activity	0.0013733	0.030227	Blue	WT
30336	negative regulation of cell migration	0.00039831	0.015029	Blue	WT
51271	negative regulation of cellular component movement	0.00058758	0.017244	Blue	WT
48523	negative regulation of cellular process	0.00084965	0.021373	Blue	WT
33673	negative regulation of kinase activity	0.00080143	0.021013	Blue	WT
40013	negative regulation of locomotion	0.00058758	0.017244	Blue	WT
44092	negative regulation of molecular function	0.0030346	0.048212	Blue	WT
6469	negative regulation of protein kinase activity	0.0032172	0.048739	Blue	WT
10553	negative regulation of transcription from RNA polymerase II promoter	0.0022581	0.039257	Blue	WT
32582	negative regulation of transcription, DNA-templated	3.0038e-05	0.0052178	Blue	WT
51348	negative regulation of transferase activity	0.00020035	0.010326	Blue	WT
7399	nervous system development	0.00024918	0.011106	Blue	WT
1843	neural tube closure	0.0012318	0.027495	Blue	WT
21915	neural tube development	7.7322e-05	0.0068076	Blue	WT
1841	neural tube formation	0.0033215	0.048739	Blue	WT
48664	neuron fate determination	0.0029795	0.047694	Blue	WT
48513	organ development	0.00011858	0.0080829	Blue	WT
1759	organ induction	0.0024051	0.040983	Blue	WT
9887	organ morphogenesis	4.4448e-05	0.0052178	Blue	WT
6796	phosphate-containing compound metabolic process	0.000422	0.04735	Green	HIF1-2
6793	phosphorus metabolic process	0.000422	0.04735	Green	HIF1-2
48008	platelet-derived growth factor receptor signaling pathway	0.0020469	0.036653	Blue	WT
45766	positive regulation of angiogenesis	0.0033215	0.048739	Blue	WT
48520	positive regulation of behavior	0.00055336	0.016704	Blue	WT
48518	positive regulation of biological process	2.0159e-06	0.0010649	Blue	WT
9891	positive regulation of biosynthetic process	5.2138e-05	0.0055084	Blue	WT
30194	positive regulation of blood coagulation	0.00095266	0.023137	Blue	WT
45785	positive regulation of cell adhesion	0.0031416	0.048739	Blue	WT
51781	positive regulation of cell division	0.00025754	0.011106	Blue	WT
30335	positive regulation of cell migration	0.000527	0.016704	Blue	WT
31328	positive regulation of cellular biosynthetic process	0.00011049	0.0080829	Blue	WT
51272	positive regulation of cellular component movement	0.00082542	0.021013	Blue	WT
31325	positive regulation of cellular metabolic process	0.00013078	0.0081277	Blue	WT
48522	positive regulation of cellular process	2.5163e-05	0.0048336	Blue	WT
50921	positive regulation of chemotaxis	0.00028991	0.012252	Blue	WT
50820	positive regulation of coagulation	0.0017239	0.035365	Blue	WT
43280	positive regulation of cysteine-type endopeptidase activity involved in apoptotic process	0.0029478	0.047694	Blue	WT
45807	positive regulation of endocytosis	0.0021009	0.037305	Blue	WT
46321	positive regulation of fatty acid oxidation	0.00032772	0.013065	Blue	WT
10628	positive regulation of gene expression	0.00016737	0.009147	Blue	WT
40017	positive regulation of locomotion	0.00082542	0.021013	Blue	WT
10557	positive regulation of macromolecule biosynthetic process	4.037e-05	0.0052178	Blue	WT
10604	positive regulation of macromolecule metabolic process	0.00046471	0.016097	Blue	WT
9893	positive regulation of metabolic process	5.7325e-05	0.005768	Blue	WT
51240	positive regulation of multicellular organismal process	2.7218e-06	0.0011502	Blue	WT
45933	positive regulation of muscle contraction	0.00029829	0.012359	Blue	WT
45663	positive regulation of myoblast differentiation	0.0029795	0.047694	Blue	WT
51173	positive regulation of nitrogen compound metabolic process	0.00011698	0.0080829	Blue	WT
45935	positive regulation of nucleobase-containing compound metabolic process	0.00051673	0.016704	Blue	WT
10952	positive regulation of peptidase activity	0.0029478	0.047694	Blue	WT
51254	positive regulation of RNA metabolic process	0.001054	0.025023	Blue	WT
45987	positive regulation of smooth muscle contraction	0.0020469	0.036653	Blue	WT
10552	positive regulation of transcription from RNA polymerase II promoter	0.0033803	0.049178	Blue	WT
45893	positive regulation of transcription, DNA-templated	0.00092517	0.022886	Blue	WT
45941	positive regulation of transcription, DNA-templated	0.00065633	0.018248	Blue	WT
51050	positive regulation of transport	0.00055019	0.016704	Blue	WT
45907	positive regulation of vasoconstriction	0.0014348	0.031256	Blue	WT
43687	post-translational protein modification	0.00037522	0.04735	Green	HIF1-2
14020	primary neural tube formation	0.0017145	0.035365	Blue	WT
6693	prostaglandin metabolic process	0.0032319	0.048739	Blue	WT
6692	prostanoid metabolic process	0.0032319	0.048739	Blue	WT
31648	protein destabilization	0.00044146	0.04735	Green	HIF1-2
32800	receptor biosynthetic process	0.0012147	0.027495	Blue	WT
45765	regulation of angiogenesis	0.00025574	0.011106	Blue	WT
50795	regulation of behavior	0.0031416	0.048739	Blue	WT
30193	regulation of blood coagulation	0.002315	0.039769	Blue	WT
8217	regulation of blood pressure	0.0027632	0.046338	Blue	WT
50790	regulation of catalytic activity	0.00060428	0.017275	Blue	WT
10646	regulation of cell communication	0.0022666	0.039257	Blue	WT
60284	regulation of cell development	0.003398	0.049178	Blue	WT
45595	regulation of cell differentiation	0.00012866	0.04735	Green	HIF1-2
51302	regulation of cell division	6.9183e-05	0.0063558	Blue	WT
30334	regulation of cell migration	1.497e-05	0.0035146	Blue	WT
42127	regulation of cell proliferation	8.6822e-05	0.0073382	Blue	WT
8361	regulation of cell size	0.00012179	0.04735	Green	HIF1-2
51270	regulation of cellular component movement	4.3302e-05	0.0052178	Blue	WT
32535	regulation of cellular component size	0.00048465	0.04735	Green	HIF1-2
31323	regulation of cellular metabolic process	0.00039416	0.015029	Blue	WT
50794	regulation of cellular process	0.0016331	0.034857	Blue	WT
50920	regulation of chemotaxis	0.0008089	0.021013	Blue	WT
50818	regulation of coagulation	0.0033215	0.048739	Blue	WT
50793	regulation of developmental process	0.00044564	0.015694	Blue	WT
50793	regulation of developmental process	0.0004077	0.04735	Green	WT
52548	regulation of endopeptidase activity	0.0029088	0.047694	Blue	WT
10594	regulation of endothelial cell migration	0.00032527	0.013065	Blue	WT
1936	regulation of endothelial cell proliferation	0.00055336	0.016704	Blue	WT
43549	regulation of kinase activity	0.00044225	0.015694	Blue	WT
32879	regulation of localization	0.00012805	0.0081277	Blue	WT
40012	regulation of locomotion	4.719e-05	0.005248	Blue	WT
19222	regulation of metabolic process	0.00037656	0.014735	Blue	WT
65009	regulation of molecular function	0.00012485	0.0081277	Blue	WT
51239	regulation of multicellular organismal process	1.5895e-07	0.00016793	Blue	WT
30278	regulation of ossification	0.00024525	0.04735	Green	HIF1-2
19220	regulation of phosphate metabolic process	3.703e-05	0.0052178	Blue	WT
51174	regulation of phosphorus metabolic process	3.703e-05	0.0052178	Blue	WT
42325	regulation of phosphorylation	1.9019e-05	0.0040188	Blue	WT
80090	regulation of primary metabolic process	0.0011763	0.027495	Blue	WT
45859	regulation of protein kinase activity	0.00093146	0.022886	Blue	WT
10469	regulation of receptor activity	0.0032319	0.048739	Blue	WT
32101	regulation of response to external stimulus	0.0018059	0.036342	Blue	WT
14910	regulation of smooth muscle cell migration	0.00016883	0.009147	Blue	WT
44057	regulation of system process	0.0019611	0.036653	Blue	WT
32583	regulation of transcription, DNA-templated	0.00025417	0.011106	Blue	WT
51338	regulation of transferase activity	0.00021304	0.010468	Blue	WT
51049	regulation of transport	0.0012233	0.027495	Blue	WT
19229	regulation of vasoconstriction	1.1259e-05	0.0029738	Blue	WT
61041	regulation of wound healing	0.0033215	0.048739	Blue	WT
30323	respiratory tube development	0.00013617	0.0082207	Blue	WT
55094	response to lipoprotein particle	0.0020053	0.036653	Blue	WT
55098	response to low-density lipoprotein particle	0.00061318	0.017275	Blue	WT
48545	response to steroid hormone	0.00042246	0.015562	Blue	WT
33280	response to vitamin D	0.0017239	0.035365	Blue	WT
9611	response to wounding	0.0021505	0.037866	Blue	WT
394	RNA splicing, via endonucleolytic cleavage and ligation	0.0020053	0.036653	Blue	WT
21903	rostrocaudal neural tube patterning	0.0020053	0.036653	Blue	WT
23052	signaling	0.00076069	0.020607	Blue	WT
48731	system development	0.00025641	0.011106	Blue	WT
9888	tissue development	0.00050831	0.016704	Blue	WT
48729	tissue morphogenesis	0.00017838	0.009423	Blue	WT
48771	tissue remodeling	0.0010517	0.025023	Blue	WT
6388	tRNA splicing, via endonucleolytic cleavage and ligation	0.0020053	0.036653	Blue	WT
60606	tube closure	0.0012318	0.027495	Blue	WT
35295	tube development	5.8436e-08	0.00012348	Blue	WT
35148	tube formation	0.00073813	0.020255	Blue	WT
35239	tube morphogenesis	6.8973e-06	0.002429	Blue	WT
1944	vasculature development	0.0020394	0.036653	Blue	WT
70561	vitamin D receptor signaling pathway	0.00020636	0.010382	Blue	WT
Normoxia_AB81_excl
GO ID	GO Term	p-value	Corr p-value	Module	Correlation
8154	actin polymerization or depolymerization	0.00010573	0.015366	Midnightblue	HIF1*
48856	anatomical structure development	0.00017842	0.049849	Black	WT*
9653	anatomical structure morphogenesis	5.3649e-05	0.03962	Black	WT*
19882	antigen processing and presentation	4.4657e-05	0.0080349	Turquoise	no
48002	antigen processing and presentation of peptide antigen	1.28e-05	0.0029939	Turquoise	no
2474	antigen processing and presentation of peptide antigen via MHC class I	2.3835e-05	0.0050682	Turquoise	no
1568	blood vessel development	0.00032546	0.038986	Blue	WT
1658	branching involved in ureteric bud morphogenesis	0.00017616	0.015249	Pink	HIF1-2*
46394	carboxylic acid biosynthetic process	0.00017807	0.043691	Green	HIF1-2*
7049	cell cycle	0.00041479	0.021833	Tan	HIF1-2
22403	cell cycle phase	3.8407e-05	0.0045595	Pink	HIF1-2*
22403	cell cycle phase	0.00039701	0.021833	Tan	HIF1-2*
22402	cell cycle process	0.00029598	0.021229	Pink	HIF1-2*
22402	cell cycle process	0.0010362	0.037522	Tan	HIF1-2*
51301	cell division	0.000802	0.033303	Tan	HIF1-2*
51301	cell division	1.9853e-05	0.0030552	Pink	HIF1-2*
45123	cellular extravasation	0.00027621	0.043691	Green	HIF1-2*
43094	cellular metabolic compound salvage	0.00013894	0.030428	Blue	WT
6695	cholesterol biosynthetic process	4.6583e-06	0.0010753	Pink	HIF1-2*
6695	cholesterol biosynthetic process	0.00022388	0.043691	Green	HIF1-2*
8203	cholesterol metabolic process	0.00012401	0.043691	Green	HIF1-2*
8203	cholesterol metabolic process	3.9505e-05	0.0045595	Pink	HIF1-2*
6952	defense response	8.1225e-09	3.7997e-06	Turquoise	no
9189	deoxyribonucleoside diphosphate biosynthetic process	0.00014879	0.043691	Green	HIF1-2*
32502	developmental process	1.4929e-05	0.02205	Black	WT*
42733	embryonic digit morphogenesis	4.603e-05	0.010661	Tan	HIF1-2
35089	establishment of apical/basal cell polarity	0.00032021	0.025384	Midnightblue	HIF1*
30010	establishment of cell polarity	0.00020977	0.020746	Midnightblue	HIF1*
45198	establishment of epithelial cell apical/basal polarity	6.4627e-05	0.011271	Midnightblue	HIF1*
90162	establishment of epithelial cell polarity	0.00021412	0.020746	Midnightblue	HIF1*
61162	establishment of monopolar cell polarity	0.00032021	0.025384	Midnightblue	HIF1*
48732	gland development	0.00015244	0.03506	Lightgreen	WT*; HIF1-2*
2252	immune effector process	0.00012041	0.018776	Turquoise	no
6955	immune response	2.2943e-13	5.3285e-10	Turquoise	no
2376	immune system process	1.7403e-12	1.3569e-09	Turquoise	no
6954	inflammatory response	0.00019635	0.027015	Turquoise	no
45087	innate immune response	0.00028545	0.030349	Turquoise	no
44419	interspecies interaction between organisms	8.2787e-07	0.00024205	Turquoise	no
6826	iron ion transport	0.0010465	0.037522	Tan	HIF1-2
8299	isoprenoid biosynthetic process	4.4415e-05	0.0047319	Pink	HIF1-2*
6720	isoprenoid metabolic process	0.00030655	0.021229	Pink	HIF1-2*
60993	kidney morphogenesis	0.00080525	0.033303	Tan	HIF1-2
7595	lactation	0.00023714	0.045451	Lightgreen	WT*; HIF1-2*
60601	lateral sprouting from an epithelium	0.00038661	0.021833	Tan	HIF1-2
8610	lipid biosynthetic process	7.823e-05	0.043691	Green	HIF1-2*
8610	lipid biosynthetic process	0.00074977	0.049449	Pink	HIF1-2*
40011	locomotion	0.00026778	0.029826	Turquoise	no
279	M phase	1.4296e-05	0.0024749	Pink	HIF1-2*
279	M phase	6.9668e-05	0.011947	Tan	HIF1-2*
30879	mammary gland development	3.1093e-05	0.011919	Lightgreen	WT*; HIF1-2*
60231	mesenchymal to epithelial transition	0.0010693	0.037522	Tan	HIF1-2
3337	mesenchymal to epithelial transition involved in metanephros morphogenesis	0.00038661	0.021833	Tan	HIF1-2
72210	metanephric nephron development	0.00038661	0.021833	Tan	HIF1-2
72273	metanephric nephron morphogenesis	0.00038661	0.021833	Tan	HIF1-2
72283	metanephric renal vesicle morphogenesis	0.00038661	0.021833	Tan	HIF1-2
1656	metanephros development	0.0013623	0.046398	Tan	HIF1-2
3338	metanephros morphogenesis	0.00057754	0.027866	Tan	HIF1-2
278	mitotic cell cycle	7.8763e-06	0.0015584	Pink	HIF1-2*
278	mitotic cell cycle	0.0006347	0.029399	Tan	HIF1-2*
87	mitotic M phase	1.5396e-07	5.9066e-05	Pink	HIF1-2*
87	mitotic M phase	1.8997e-05	0.0058751	Tan	HIF1-2*
7067	mitotic nuclear division	1.4998e-05	0.0058751	Tan	HIF1-2*
7067	mitotic nuclear division	1.0664e-07	5.9066e-05	Pink	HIF1-2*
70	mitotic sister chromatid segregation	7.3966e-05	0.011947	Tan	HIF1-2
5996	monosaccharide metabolic process	0.00028043	0.04607	Lightgreen	WT*; HIF1-2*
60572	morphogenesis of an epithelial bud	0.00057754	0.027866	Tan	HIF1-2
7275	multicellular organismal development	9.8216e-05	0.048355	Black	WT*
32501	multicellular organismal process	0.00014107	0.049849	Black	WT*
51704	multi-organism process	7.3161e-11	4.2781e-08	Turquoise	no
40037	negative regulation of fibroblast growth factor receptor signaling pathway	6.5281e-06	0.002472	Greenyellow	WT*
34260	negative regulation of GTPase activity	1.319e-06	0.00074919	Greenyellow	WT*
34261	negative regulation of Ras GTPase activity	1.319e-06	0.00074919	Greenyellow	WT*
46580	negative regulation of Ras protein signal transduction	0.00014187	0.032232	Greenyellow	WT*
51058	negative regulation of small GTPase mediated signal transduction	0.00017372	0.032891	Greenyellow	WT*
72009	nephron epithelium development	0.0010693	0.037522	Tan	HIF1-2
72088	nephron epithelium morphogenesis	0.00038661	0.021833	Tan	HIF1-2
72028	nephron morphogenesis	0.00038661	0.021833	Tan	HIF1-2
30903	notochord development	0.0010693	0.037522	Tan	HIF1-2
48570	notochord morphogenesis	0.00038661	0.021833	Tan	HIF1-2
280	nuclear division	1.4998e-05	0.0058751	Tan	HIF1-2*
280	nuclear division	1.0664e-07	5.9066e-05	Pink	HIF1-2*
48513	organ development	0.0002025	0.049849	Black	WT*
48513	organ development	0.00019059	0.033808	Blue	WT*
48285	organelle fission	1.7059e-07	5.9066e-05	Pink	HIF1-2*
48285	organelle fission	2.0294e-05	0.0058751	Tan	HIF1-2*
16053	organic acid biosynthetic process	0.00017807	0.043691	Green	HIF1-2*
55114	oxidation-reduction process	0.00010464	0.0096614	Pink	HIF1-2*
21983	pituitary gland development	0.00078154	0.033303	Tan	HIF1-2
30859	polarized epithelial cell differentiation	0.00012886	0.016053	Midnightblue	HIF1*
45766	positive regulation of angiogenesis	2.5932e-05	0.0097864	Blue	WT
2684	positive regulation of immune system process	0.00023906	0.027958	Turquoise	no
51240	positive regulation of multicellular organismal process	0.00013392	0.030428	Blue	WT
32103	positive regulation of response to external stimulus	0.00020069	0.033808	Blue	WT
60513	prostatic bud formation	0.00011694	0.015046	Tan	HIF1-2
9954	proximal/distal pattern formation	0.00034004	0.021833	Tan	HIF1-2
22603	regulation of anatomical structure morphogenesis	0.00029169	0.038986	Blue	WT
45765	regulation of angiogenesis	2.6812e-05	0.0097864	Blue	WT
31347	regulation of defense response	1.1647e-05	0.0029939	Turquoise	no
50793	regulation of developmental process	4.3813e-06	0.0047975	Blue	WT
7096	regulation of exit from mitosis	0.00021413	0.017445	Pink	HIF1-2*
40036	regulation of fibroblast growth factor receptor signaling pathway	9.0084e-05	0.025584	Greenyellow	WT*
2682	regulation of immune system process	0.00041746	0.040685	Turquoise	no
50727	regulation of inflammatory response	0.00014923	0.021816	Turquoise	no
32667	regulation of interleukin-23 production	0.00047414	0.044361	Turquoise	no
43549	regulation of kinase activity	0.00034168	0.048518	Greenyellow	WT*
51239	regulation of multicellular organismal process	4.8374e-07	0.0010594	Blue	WT
31644	regulation of neurological system process	4.2353e-05	0.01325	Blue	WT
45859	regulation of protein kinase activity	0.00025403	0.041226	Greenyellow	WT*
32101	regulation of response to external stimulus	0.00032952	0.038986	Blue	WT
48583	regulation of response to stimulus	0.00021245	0.027607	Turquoise	no
80134	regulation of response to stress	0.00022926	0.027958	Turquoise	no
48660	regulation of smooth muscle cell proliferation	0.00033823	0.038986	Blue	WT
44057	regulation of system process	7.4288e-06	0.005423	Blue	WT
61043	regulation of vascular wound healing	0.0001906	0.033808	Blue	WT
61041	regulation of wound healing	2.5932e-05	0.0097864	Blue	WT
72087	renal vesicle development	0.00038661	0.021833	Tan	HIF1-2
72077	renal vesicle morphogenesis	0.00038661	0.021833	Tan	HIF1-2
9607	response to biotic stimulus	4.7063e-08	1.5726e-05	Turquoise	no
34285	response to disaccharide	0.00012622	0.026947	Royalblue	HIF1
1666	response to hypoxia	2.809e-06	0.0023845	Lightgreen	WT*; HIF1-2*
51707	response to other organism	1.9725e-08	7.6895e-06	Turquoise	no
70482	response to oxygen levels	4.147e-06	0.0023845	Lightgreen	WT*; HIF1-2*
50896	response to stimulus	3.4849e-05	0.0067927	Turquoise	no
6950	response to stress	5.3328e-05	0.0089095	Turquoise	no
9744	response to sucrose	0.00012622	0.026947	Royalblue	HIF1
9615	response to virus	4.5562e-13	5.3285e-10	Turquoise	no
9611	response to wounding	0.00034384	0.034967	Turquoise	no
819	sister chromatid segregation	8.2535e-05	0.011947	Tan	HIF1-2
44283	small molecule biosynthetic process	3.2901e-05	0.043691	Green	HIF1-2*
44281	small molecule metabolic process	0.00026569	0.038986	Blue	WT
44281	small molecule metabolic process	0.00025567	0.043691	Green	WT
6694	steroid biosynthetic process	2.7481e-06	0.0023963	Midnightblue	HIF1*
6694	steroid biosynthetic process	2.5349e-05	0.0035108	Pink	HIF1*
8202	steroid metabolic process	0.00024234	0.043691	Green	HIF1-2*
8202	steroid metabolic process	5.1568e-05	0.011242	Midnightblue	HIF1-2*
16126	sterol biosynthetic process	1.8331e-05	0.0053281	Midnightblue	HIF1*
16126	sterol biosynthetic process	1.0831e-06	0.00030001	Pink	HIF1*
16125	sterol metabolic process	0.00022369	0.043691	Green	HIF1-2*
16125	sterol metabolic process	7.0904e-06	0.0030914	Midnightblue	HIF1-2*
16125	sterol metabolic process	7.239e-05	0.0071614	Pink	HIF1-2*
48731	system development	0.00030704	0.038986	Blue	WT
19530	taurine metabolic process	0.00010323	0.029678	Lightgreen	WT*; HIF1-2*
60675	ureteric bud morphogenesis	0.00023208	0.017857	Pink	HIF1-2*
1944	vasculature development	0.00011175	0.030428	Blue	WT
Normoxia_HK2_excl
GO ID	GO Term	p-value	Corr p-value	Module	Correlation
40012	regulation of locomotion	2.9642e-05	0.031125	Brown	HIF1-2*
19217	regulation of fatty acid metabolic process	3.798e-05	0.031125	Brown	HIF1-2*
30334	regulation of cell migration	3.9683e-05	0.031125	Brown	HIF1-2*
32879	regulation of localization	8.4092e-05	0.049467	Brown	HIF1-2*
45684	positive regulation of epidermis development	0.00015165	0.036425	Magenta	no
7156	homophilic cell adhesion via plasma membrane adhesion molecules	0.00019221	0.036425	Magenta	no

## Sheet: Supplmenatary Table 5
Supplementary Table 5
TF families in AB81 and HK2 under hypoxic and normoxic condition. Only TF Families with the Z score (Promoter) >3 were taken into further calculation. Here, the Z-scores are calculated with a continuity correction using the formula z = (x-E-0.5)/S, where x is the number of found matches in the input data, E is the expected value and S is the standard deviation (Genomatix). A Z-score below -2 or a…
	Hypoxia								Normoxia
	AB81_WT	AB81_HIF1	AB81_HIF2	AB81_HIF1-2	HK2_WT	HK2_HIF1	HK2_HIF1-2		AB81_WT	AB81_HIF1	AB81_HIF2	AB81_HIF1-2	HK2_WT	HK2_HIF1	HK2_HIF1-2
TF Families	Z-Score	Z-Score	Z-Score	Z-Score	Z-Score	Z-Score	Z-Score		Z-Score	Z-Score	Z-Score	Z-Score	Z-Score	Z-Score	Z-Score
V$CTCF	21.3	17.35	2.58	28.5	25.87	4.51	19.69		28.13	18.28	3.26	23.18	12.42		25.92
V$E2FF	25.66	26.65	34.2	38.98	31.8	6.32	26.6		32.05	30.95	4.12	32.68	12.04		42.44
V$MAZF	17.44	15.92	17.67	27.51	24.36	5.77	14.82		23.37	15.5	5.54	22.67	7.95		20.02
V$PLAG	17.12	11.2	14.8	21.92	21.26	3.84	11.57		24.57	10.19	4.08	19.64	6.87		18.8
V$SP1F	25.24	19.1	23.94	33.63	29.6	3.86	2.13		32.67	20.35	3.32	29.37	9.96		27.49
V$CDEF	1.24	9.35	12.2	13.5	11.5	3.78	9.96			13.17		9.52	5.25		16.78
V$AP2F	14.31	5.64	9.66	16.91	13.96	5.52	8.43			9.32		16.51	6.53		12.98
V$WHNF	8.13	5.97	8.36	11.21	8.39	3.21	8.6			9.17		8.59			13.1
V$MZF1	9.56	7.29	8.89	13.99	11.77	3.85	3.97			8.34		12.84	5.53		7.31
V$NRSF	7.45	7.38	6.33	11.76	6.32	3.2	6.21			8.14					10.91
V$HESF	8.38	6.86	8.78	8.87	11.26	4.38	9.63					8.95	3.52		10.27
V$NOLF	1.64	3.48	6.98	9.85	9.27	4.36	3.72					9.71	3.94		7.29
V$HDBP	13.92	15.75	19.28	2.6	16.99		17.31		17.86	17.31	4.58	16.23	7.08		23.44
V$NDPK	16.87	13.36	12.88	2.11	2.2		13.76		20.08	12.06	3.82	16.08	4.63		16.9
V$KLFS	19.22	17.9	19.54	28.43	24.49		17.51		27.76	15.65	4.17	21.37	9.18		20.47
V$ZF02	25.59	18.54	23.34	33.36	28.74		18.96		32.17	17.2	5.41	28.69	8.18		24.88
V$NRF1	19.82	17.98	34.22	35.12	27.13		22.87			30.39		26.87	12.72		35.01
V$AHRR	7.52	5.12	12	9.4	11.63		7.55			9.74					13.04
V$EBOX	7.95	6.29	8.56	7.77	11.44								4.14		8.33
V$DEAF	4.57	4.92	11.2	1.4			9.3			9.09					12.35
V$SAL2	5.75	3.79	4.76	6.21					8.69	4.54	4.43	5.81
V$ZF57	5.9	7.4	8.55	8.99						9.04		8.23	6.67		10.5
V$GLIF	1.58	4.99	5.6	9.89								8.19			7.51
V$GCMF	7.29	3.15	4.48	7.25									3.24		3.92
V$PURA	4.86	6.8	4.6	5.64											6.37
V$PAX5	5.59	4.32	3.45	7.88											7.01
V$NFKB	5.99		3.99	9.37	8.65	3.51	4.28						5.24		6.13
V$PRDM	5.25	4.3		8.47
V$RREB	5.97		4.18	7.9					7.57		3	4.89			7.34
V$CP2F	4.69			8.52
V$CHRE	6.18														7.23
V$SPZ1	6.17								8.8	3.23	3.56	5.11
V$OAZF		4.81		6.91											7.83
V$GABF		17.96	6.1	8.66	13.86					11.4		13.11	9.66		13.68
V$XBBF		3	5.77						3.91
V$NGRE			4.88	6.85									3.63		8.62
V$HIFF			8.76				6.85						3.43		7.94
V$ETSF				9.69		3.39							3.3		3.71
V$ZF5F	24.9	24.23	38.19	37.16	32.69	3.34	24.2
V$ZF07	14.13	12.93	9.26	18.2	18.6		1.55
V$EGRF	28.13	26.6	3	34.85	34.81		26.73
V$PAX9	7.1	4.7	4.51	9.62
V$MIZ1	7.33	3.57	4.45	6.83
V$STAF	5.67			9.26
V$MTF1			5.2	8.9
V$MYOD	6.16
V$INSM	4.93
V$SMAD	4.71
V$ZFXY		4
V$ZF11		3.33
V$ZF04			3.8
V$MYBL			4.66
V$HASF			5.78
V$E4FF						3.87
V$CREB						3.92
V$NEUR									3.33
V$SREB									3.43
V$EREF									3.46
V$HAND									3.73
V$P53F									3.95
V$MOKF									4.17
V$RXRF									4.49
V$ZF01									4.87
V$CARE									5.54
V$FXRE											4.22
V$ZICF													3.25		3.91
V$NFAT													3.23

## Sheet: Supplmenatary Table 6
Supplementary Table 6
Signal transduction pathways (canonical) in hypoxia and normoxia with details. Pprotein-protein-interaction networks that were enriched in both cell lines or were exclusively related to either cell line under hypoxic or normoxic conditions were subjected to a pathway analysis using the Pathway System GePS from Genomatix. Adjusted p-value: corresponds to a p-value that is estimated from the result…
Berriz, G. F., King, O. D., Bryant, B., Sander, C. & Roth, F. P. Characterizing gene sets with FuncAssociate. Bioinformatics 19, 2502-2504 (2003).
Intersection AB81_HK2 under hypoxic condition
Canonical pathway	Pathway id	P-value	Adjusted p-value	# Genes (observed)	# Genes (expected)	# Genes (total)	List of observed genes	Gene ids
HIF-2-alpha transcription factor network	NCI-nature:hif2pathway	0.000177349	0	5	0.548709	34	EPAS1, EGLN3, ETS1, ELK1, PGK1	2034, 112399, 2113, 2002, 5230
HIF-1-alpha transcription factor network	NCI-nature:hif1_tfpathway	0.000626137	0	6	1.08128	67	EGLN3, ETS1, BNIP3, NT5E, HIF1A, PGK1	112399, 2113, 664, 4907, 3091, 5230
Circadian rhythm pathway	NCI-nature:circadianpathway	0.00230466	0.002	3	0.274354	17	NPAS2, ARNTL, CLOCK	4862, 406, 9575
mets affect on macrophage differentiation	BioCarta:etspathway	0.00273412	0.002	3	0.290493	18	ETS1, ETV3, ETS2	2113, 2117, 2114
Hypoxic and oxygen homeostasis regulation of HIF-1-alpha	NCI-nature:hif1apathway	0.00320984	0.003	3	0.306631	19	EGLN3, HIF3A, HIF1A	112399, 64344, 3091
ID	CellMap:ID	0.00795059	0.006	3	0.419601	26	ELK4, ELK3, ELK1	2005, 2004, 2002
AB81 exclusive under hypoxic condition
Canonical pathway	Pathway id	P-value	Adjusted p-value	# Genes (observed)	# Genes (expected)	# Genes (total)	List of observed genes	Gene ids
HIF-1-alpha transcription factor network	NCI-nature:hif1_tfpathway	8.80459e-05	0	18	6.88131	68	HMOX1, CP, ETS1, ENO1, VEGFA, SLC2A1, EGLN3, SMAD3, SMAD4, HIF1A, NDRG1, CA9, NCOA2, EDN1, ABCG2, ADM, PLIN2, CXCL12	3162, 1356, 2113, 2023, 7422, 6513, 112399, 4088, 4089, 3091, 10397, 768, 10499, 1906, 9429, 133, 123, 6387
alk in cardiac myocytes	BioCarta:alkpathway	0.000172582	0	10	2.73228	27	SMAD1, MEF2C, BMP5, TGFB2, SMAD4, SMAD5, NPPB, NOG, TGFBR1, TGFB1	4086, 4208, 653, 7042, 4089, 4090, 4879, 9241, 7046, 7040
estrogen responsive protein efp controls cell cycle and breast tumors growth	BioCarta:efppathway	0.00232587	0	6	1.51794	15	CDK5, TRIM25, CDK1, CCNB2, SFN, CCNB1	1020, 7706, 983, 9133, 2810, 891
Angiopoietin receptor Tie2-mediated signaling	NCI-nature:angiopoietinreceptor_pathway	0.00101855	0.002	13	5.05978	50	ELK1, RELA, ETS1, FES, STAT5A, TNF, MMP2, GRB7, ELF1, NFKB1, ELF2, FGF2, AGTR1	2002, 5970, 2113, 2242, 6776, 7124, 4313, 2886, 1997, 4790, 1998, 2247, 185
HIF-2-alpha transcription factor network	NCI-nature:hif2pathway	0.0017921	0.002	10	3.54185	35	ELK1, MMP14, ETS1, EPAS1, VEGFA, SLC2A1, EGLN3, SLC11A2, ABCG2, TWIST1	2002, 4323, 2113, 2034, 7422, 6513, 112399, 4891, 9429, 7291
NOTCH	CellMap:NOTCH	0.00184111	0.003	17	7.99446	79	SMAD1, MEF2C, HIVEP3, LFNG, RELA, NOTCH4, FHL1, HES6, NOTCH3, SMAD3, SMAD4, CNTN1, JAG2, SAP30, NFKB1, FBXW7, ADAM17	4086, 4208, 59269, 3955, 5970, 4855, 2273, 55502, 4854, 4088, 4089, 1272, 3714, 8819, 4790, 55294, 6868
nfkb activation by nontypeable hemophilus influenzae	BioCarta:nthipathway	0.00208192	0.003	9	3.03587	30	RELA, TGFB2, SMAD3, SMAD4, TNF, MYD88, TGFBR1, TGFB1, MAP2K6	5970, 7042, 4088, 4089, 7124, 4615, 7046, 7040, 5608
BMP2 signaling pathway(through Smad) ( TGF-beta_BMP Diagram(MolecularVariation) )	INOH:BMP2_signaling_TGF-beta_MV	0.00869843	0.008	12	5.66696	56	SMAD9, SMAD2, SMAD1, BMP5, INHBE, TGFB2, SMAD3, SMAD4, ZNF423, SMAD5, TGFBR1, TGFB1	4093, 4087, 4086, 653, 83729, 7042, 4088, 4089, 23090, 4090, 7046, 7040
HK2 exclusive under hypoxic condition
Canonical pathway	Pathway id	P-value	Adjusted p-value	# Genes (observed)	# Genes (expected)	# Genes (total)	List of observed genes	Gene ids
AP-1 transcription factor network	NCI-nature:ap1_pathway	9.34667e-06	0	12	2.67425	70	FOSB, EGR1, MYC, MYB, HIF1A, PLAU, ATF2, ATF3, ETS1, CREB1, FOSL1, GJA1	2354, 1958, 4609, 4602, 3091, 5328, 1386, 467, 2113, 1385, 8061, 2697
Signaling mediated by p38-alpha and p38-beta	NCI-nature:p38alphabetadownstreampathway	0.000100343	0	8	1.52814	40	USF1, CSNK2A2, ELK4, ATF2, CREB1, MITF, PPARGC1A, ATF1	7391, 1459, 2005, 1386, 1385, 4286, 10891, 466
BMP2 signaling pathway(through Smad) ( TGF-beta_BMP Diagram(MolecularVariation) )	INOH:BMP2_signaling_TGF-beta_MV	0.000216979	0	9	2.1394	56	ACVR1, SMAD9, ACVR2B, INHBA, BMP4, BMP2, TGFB3, BMPR2, WT1	90, 4093, 93, 3624, 652, 650, 7043, 659, 7490
ID	CellMap:ID	0.000339783	0	6	0.993293	26	ELK1, ELK4, ATF3, ID2, PAX2, ELK3	2002, 2005, 467, 3398, 5076, 2004
alk in cardiac myocytes	BioCarta:alkpathway	0.000423313	0.001	6	1.0315	27	ATF2, BMP4, NKX2-5, BMP2, TGFB3, BMPR2	1386, 652, 1482, 650, 7043, 659
EGFR1	CellMap:EGFR1	0.00529996	0.001	14	6.57101	172	USP6NL, ELF3, MYC, ELK1, ELK4, SNCA, CREB1, MAP3K14, FOXO1, APPL1, MAP3K3, GJA1, ATF1, BCAR1	3791, 2002, 54583, 2113, 2034, 112399
HIF-2-alpha transcription factor network	NCI-nature:hif2pathway	0.001805	0.002	6	1.33712	35	KDR, ELK1, EGLN1, ETS1, EPAS1, EGLN3	894, 6688, 1386, 3398, 896, 4286, 8535, 11016
Regulation of retinoblastoma protein	NCI-nature:rb_1pathway	0.00357104	0.004	8	2.55964	67	CCND2, SPI1, ATF2, ID2, CCND3, MITF, CBX4, ATF7	4149, 4609, 2002, 1386, 1385, 9020, 4215
mapkinase signaling pathway	BioCarta:mapkpathway	0.00491541	0.005	7	2.1394	56	MAX, MYC, ELK1, ATF2, CREB1, MAP3K14, MAP3K3	4149, 4609, 2002, 1386, 1385
overview of telomerase protein component gene htert transcriptional regulation	BioCarta:tertpathway	0.00536872	0.007	3	0.382036	10	MAX, MYC, WT1	9712, 1999, 4609, 2002, 2005, 6622, 1385, 9020, 2308, 26060, 4215, 2697, 466, 9564
p38 mapk signaling pathway	BioCarta:p38mapkpathway	0.00497457	0.008	5	1.14611	30	MAX, MYC, ELK1, ATF2, CREB1	4149, 4609, 7490
Hypoxic and oxygen homeostasis regulation of HIF-1-alpha	NCI-nature:hif1apathway	0.00612134	0.01	4	0.764071	20	HIF3A, HIF1A, EGLN1, EGLN3	64344, 3091, 54583, 112399
Intersection AB81_HK2 under normoxic condition
Canonical pathway	Pathway id	P-value	Adjusted p-value	# Genes (observed)	# Genes (expected)	# Genes (total)	List of observed genes	Gene ids
human cytomegalovirus and map kinase pathways	BioCarta:hcmvpathway	0.0020469	0	5	0.972711	17	MAP3K1, RB1, MAP2K1, CREB1, MAP2K6	4214, 5925, 5604, 1385, 5608
Beta1 integrin cell surface interactions	NCI-nature:integrin1_pathway	0.00108319	0.001	11	3.77641	66	LAMB2, JAM2, ITGA10, COL6A2, LAMA1, LAMB3, COL11A2, COL4A4, THBS2, VCAM1, SPP1	3913, 58494, 8515, 1292, 284217, 3914, 1302, 1286, 7058, 7412, 6696
BMP receptor signaling	NCI-nature:bmppathway	0.00217821	0.001	8	2.40317	42	XIAP, SMAD7, BMP2, SMAD4, BMPR1B, SMAD5, NOG, SMURF2	331, 4092, 650, 4089, 658, 4090, 9241, 64750
CXCR3-mediated signaling events	NCI-nature:cxcr3pathway	0.0042738	0.003	7	2.11708	37	MLST8, NRAS, RICTOR, KRAS, MAP2K1, GNAI1, MAP2K6	64223, 4893, 253260, 3845, 5604, 2770, 5608
AKT(PKB) activation signaling ( Insulin receptor signaling (Mammal) )	INOH:insulin_Mam	0.00828473	0.006	11	4.86356	85	MLST8, NRAS, IRS1, RICTOR, PPP2R5E, KRAS, MAP2K1, PPP2R3A, FOXO4, YWHAE, YWHAZ	64223, 4893, 3667, 253260, 5529, 3845, 5604, 5523, 4303, 7531, 7534
BMP2 signaling pathway(through TAK1) ( BMP2 signaling(through TAK1) )	INOH:BMP2_signaling_TAK1	0.00860586	0.009	4	0.858275	15	XIAP, BMP2, BMPR1B, MAP2K6	331, 650, 658, 5608
AB81 exclusive under normoxic condition
Canonical pathway	Pathway id	P-value	Adjusted p-value	# Genes (observed)	# Genes (expected)	# Genes (total)	List of observed genes	Gene ids
RXR and RAR heterodimerization with other nuclear receptor	NCI-nature:rxr_vdr_pathway	0.00013919	0	9	2.18662	23	THRB, NR1H3, TNF, NR1H4, SREBF1, THRA, VDR, ABCA1, NR1H2	7068, 10062, 7124, 9971, 6720, 7067, 7421, 19, 7376
CXCR3-mediated signaling events	NCI-nature:cxcr3pathway	0.000428879	0	11	3.51761	37	MLST8, NRAS, RICTOR, MAPK11, KRAS, MAP2K1, MAPKAP1, GNAI1, MAP2K6, ARRB1, HRAS	64223, 4893, 253260, 5600, 3845, 5604, 79109, 2770, 5608, 408, 3265
Plasma membrane estrogen receptor signaling	NCI-nature:er_nongenomic_pathway	0.000893168	0	11	3.80282	40	NRAS, MAPK11, KRAS, ESR2, ESR1, PELP1, MMP9, GNAI1, MMP2, PLCB1, HRAS	4893, 5600, 3845, 2100, 2099, 27043, 4318, 2770, 4313, 23236, 3265
nfkb activation by nontypeable hemophilus influenzae	BioCarta:nthipathway	0.0013348	0.001	9	2.85211	30	MAP4K4, TGFB2, MAPK11, SMAD4, TNF, TGFBR2, CXCL8, TGFBR1, MAP2K6	9448, 7042, 5600, 4089, 7124, 7048, 3576, 7046, 5608
Trk receptor signaling mediated by PI3K and PLC-gamma	NCI-nature:pi3kplctrkpathway	0.0014034	0.001	10	3.42254	36	NRAS, STAT5A, KRAS, SFN, YWHAE, EGR1, CREB1, NGF, YWHAZ, HRAS	4893, 6776, 3845, 2810, 7531, 1958, 1385, 4803, 7534, 3265
BMP2 signaling pathway(through TAK1) ( BMP2 signaling(through TAK1) )	INOH:BMP2_signaling_TAK1	0.00167776	0.002	6	1.42606	15	XIAP, MAPK12, MAPK11, BMP2, BMPR1B, MAP2K6	331, 6300, 5600, 650, 658, 5608
p38 signaling mediated by MAPKAP kinases	NCI-nature:p38_mk2pathway	0.00236123	0.002	7	1.99648	21	MAPK11, SFN, TH, YWHAE, CDC25B, CREB1, YWHAZ	5600, 2810, 7054, 7531, 994, 1385, 7534
EGF receptor proximal signaling	NCI-nature:erbb1_receptor_proximal_pathway	0.00269842	0.002	8	2.5669	27	NRAS, KRAS, EGF, GNAI1, CBL, SPRY2, NCK1, HRAS	4893, 3845, 1950, 2770, 867, 10253, 4690, 3265
PDGFR-beta signaling pathway	NCI-nature:pdgfrbpathway	0.00311515	0.002	21	11.2183	118	NRAS, ACTR3, EIF2AK2, STAT5A, ITGB3, NCKAP1, KRAS, SFN, MAP2K1, PTPRJ, YWHAE, PRKCE, MYC, PLA2G4A, CBL, ABL1, YES1, PDGFRB, NCK1, YWHAZ, HRAS	4893, 10096, 5610, 6776, 3690, 10787, 3845, 2810, 5604, 5795, 7531, 5581, 4609, 5321, 867, 25, 7525, 5159, 4690, 7534, 3265
p38 cascade ( TGF-beta signaling(through TAK1) )	INOH:TGF-beta_signaling_TAK1	0.00171152	0.003	7	1.90141	20	XIAP, MAPK12, TGFB2, MAPK11, TGFBR2, TGFBR1, MAP2K6	331, 6300, 7042, 5600, 7048, 7046, 5608
EPHB forward signaling	NCI-nature:ephbfwdpathway	0.00219665	0.003	10	3.61268	38	NRAS, MAP4K4, EPHB1, KRAS, MAP2K1, EFNB2, ITSN1, NCK1, EPHB2, HRAS	4893, 9448, 2047, 3845, 5604, 1948, 6453, 4690, 2048, 3265
Ras signaling in the CD4+ TCR pathway	NCI-nature:tcrraspathway	0.00731035	0.003	5	1.33099	14	NRAS, KRAS, MAP2K1, MAP3K8, HRAS	4893, 3845, 5604, 1326, 3265
aspirin blocks signaling pathway involved in platelet activation	BioCarta:sppapathway	0.00352339	0.004	6	1.6162	17	MAP2K1, GNAI1, PLCB1, PLA2G4A, F2R, HRAS	5604, 2770, 23236, 5321, 2149, 3265
a6b1 and a6b4 Integrin signaling	NCI-nature:a6b1_a6b4_integrin_pathway	0.00688476	0.004	10	4.1831	44	LAMB2, LAMA5, SFN, EGF, YWHAE, ERBB3, LAMC3, YWHAZ, CASP7, HRAS	3913, 3911, 2810, 1950, 7531, 2065, 10319, 7534, 840, 3265
ctcf: first multivalent nuclear factor	BioCarta:ctcfpathway	0.0042126	0.005	7	2.18662	23	TGFB2, SMAD4, SMAD5, TGFBR2, MYC, BCR, TGFBR1	7042, 4089, 4090, 7048, 4609, 613, 7046
Internalization of ErbB1	NCI-nature:erbb1_internalization_pathway	0.0043008	0.005	9	3.32746	35	NRAS, KRAS, EGF, AMPH, UBE2D1, CBL, SPRY2, ITSN1, HRAS	4893, 3845, 1950, 273, 7321, 867, 10253, 6453, 3265
Aurora B signaling	NCI-nature:aurora_b_pathway	0.00918651	0.005	9	3.70775	39	SMC2, NCAPH, KLHL9, CDCA8, BIRC5, AURKB, KIF23, SMC4, KIF2C	10592, 23397, 55958, 55143, 332, 9212, 9493, 10051, 11004
phosphorylation of mek1 by cdk5/p35 down regulates the map kinase pathway	BioCarta:cdk5pathway	0.00731035	0.006	5	1.33099	14	MAP2K1, EGR1, NGF, NGFR, HRAS	5604, 1958, 4803, 4804, 3265
ATF-2 transcription factor network	NCI-nature:atf2_pathway	0.00516329	0.007	11	4.65845	49	TGFB2, MAPK11, DUSP10, BRCA1, RB1, TH, MMP2, ATF3, CREB1, PPARGC1A, NOS2	7042, 5600, 11221, 672, 5925, 7054, 4313, 467, 1385, 10891, 4843
Signaling mediated by p38-alpha and p38-beta	NCI-nature:p38alphabetadownstreampathway	0.00769269	0.008	9	3.61268	38	MAPK11, ESR1, TP53, PTGS2, CSNK2A2, PLA2G4A, CREB1, PPARGC1A, NOS2	5600, 2099, 7157, 5743, 1459, 5321, 1385, 10891, 4843
tgf beta signaling pathway	BioCarta:tgfbpathway	0.00863357	0.008	6	1.90141	20	TGFB2, SMAD7, MAP2K1, SMAD4, TGFBR2, TGFBR1	7042, 4092, 5604, 4089, 7048, 7046
HK2 exclusive under normoxic condition
Canonical pathway	Pathway id	P-value	Adjusted p-value	# Genes (observed)	# Genes (expected)	# Genes (total)	List of observed genes	Gene ids
Role of Calcineurin-dependent NFAT signaling in lymphocytes	NCI-nature:nfat_3pathway	0.00131908	0.001	6	1.24413	53	YWHAE, NFATC1, NFATC3, YWHAZ, NFATC2, PPP3CA	7531, 4772, 4775, 7534, 4773, 5530
IL12 signaling mediated by STAT4	NCI-nature:il12_stat4pathway	0.00117446	0.002	5	0.821596	35	IL18, NFATC1, NFATC3, NFATC2, PPP3CA	3606, 4772, 4775, 4773, 5530
PDGFR-beta signaling pathway	NCI-nature:pdgfrbpathway	0.00154107	0.002	9	2.76995	118	YWHAE, NCKAP1, CYFIP2, YWHAZ, PAG1, EIF2AK2, CBL, LCK, YES1	7531, 10787, 26999, 7534, 55824, 5610, 867, 3932, 7525
Calcium signaling in the CD4+ TCR pathway	NCI-nature:tcrcalciumpathway	0.00485029	0.003	4	0.704225	30	NFATC1, NFATC3, NFATC2, PPP3CA	4772, 4775, 4773, 5530
amb2 Integrin signaling	NCI-nature:amb2_neutrophils_pathway	0.00582342	0.005	5	1.17371	50	PLAT, HMGB1, ICAM2, LCK, YES1	5327, 3146, 3384, 3932, 7525
Alpha-synuclein signaling	NCI-nature:alphasynuclein_pathway	0.0061423	0.005	4	0.751174	32	KLK6, SNCA, LCK, YES1	5653, 6622, 3932, 7525
FoxO family signaling	NCI-nature:foxopathway	0.00633949	0.005	5	1.19718	51	YWHAE, FBXO32, FOXO1, YWHAZ, CHUK	7531, 114907, 2308, 7534, 1147
Alternative NF-kappaB pathway	NCI-nature:nfkappabalternativepathway	0.00767448	0.007	2	0.140845	6	CHUK, NFKB2	1147, 4791
Validated transcriptional targets of AP1 family members Fra1 and Fra2	NCI-nature:fra_pathway	0.00937266	0.009	4	0.84507	36	NFATC1, NFATC3, GJA1, NFATC2	4772, 4775, 2697, 4773

## Sheet: Supplmenatary Table 7
Supplementary Table 7
Dysregulation of the hypoxia-interconnected pathways in patients with different CKD stages. For the differential gene expression analysis of the pathway genes the patients were grouped into different CKD stages (CKD1-5) according to their estimated GFR calculated by the CKD-EPI equation, where the CKD1 group served as the control group. Shown are only those pathway genes, which had in at least on…
Glomerular Samples						all			Female			Male
						CKD1_vs_CKD2 (Glom)	CKD1_vs_CKD3 (Glom)	CKD1_vs_CKD4+5 (Glom)	CKD1_vs_CKD2 (Glom)	CKD1_vs_CKD3 (Glom)	CKD1_vs_CKD45 (Glom)	CKD1_vs_CKD2 (Glom)	CKD1_vs_CKD3 (Glom)	CKD1_vs_CKD45 (Glom)
Entrez Gene ID	Gene Symbol	description	regulatory function	matrix family	Pathway	Log Fold change	Log Fold change	Log Fold change	Log Fold Change	Log Fold Change	Log Fold Change	Log Fold Change	Log Fold Change	Log Fold Change
650	BMP2	bone morphogenetic protein 2	none		alk in cardiac myocytes_AB81_HK2			-0.822215						-0.834191
652	BMP4	bone morphogenetic protein 4	none		alk in cardiac myocytes_AB81_HK2			-0.394984						-0.377788
653	BMP5	bone morphogenetic protein 5	none		alk in cardiac myocytes_AB81_HK2
655	BMP7	bone morphogenetic protein 7	none		alk in cardiac myocytes_AB81_HK2			-0.361074						-0.443402
657	BMPR1A	bone morphogenetic protein receptor, type IA	none		alk in cardiac myocytes_AB81_HK2			-0.417513			-0.424901			-0.408669
8646	CHRD	chordin	none		alk in cardiac myocytes_AB81_HK2			-0.101661
2626	GATA4	GATA binding protein 4	TF	V$GATA	alk in cardiac myocytes_AB81_HK2
6885	MAP3K7	mitogen-activated protein kinase kinase kinase 7	none		alk in cardiac myocytes_AB81_HK2
4208	MEF2C	myocyte enhancer factor 2C	TF	V$MEF2	alk in cardiac myocytes_AB81_HK2
1482	NKX2-5	NK2 homeobox 5	TF	V$NKXH	alk in cardiac myocytes_AB81_HK2
4878	NPPA	natriuretic peptide A	none		alk in cardiac myocytes_AB81_HK2
5981	RFC1	replication factor C (activator 1) 1, 145kDa	none		alk in cardiac myocytes_AB81_HK2			-0.280499			-0.361192
4086	SMAD1	SMAD family member 1	TF	V$SMAD	alk in cardiac myocytes_AB81_HK2
4089	SMAD4	SMAD family member 4	TF	V$SMAD	alk in cardiac myocytes_AB81_HK2			-0.132723						-0.171844
4090	SMAD5	SMAD family member 5	TF	V$SMAD	alk in cardiac myocytes_AB81_HK2			-0.201379			-0.247496
4091	SMAD6	SMAD family member 6	TF	transcription cofactor	alk in cardiac myocytes_AB81_HK2			-0.342579			-0.323023			-0.356834
7040	TGFB1	transforming growth factor, beta 1	none		alk in cardiac myocytes_AB81_HK2	0.198207		0.354453				0.359684		0.475242
7042	TGFB2	transforming growth factor, beta 2	none		alk in cardiac myocytes_AB81_HK2			0.276054			0.320549			0.2089
7046	TGFBR1	transforming growth factor, beta receptor 1	none		alk in cardiac myocytes_AB81_HK2			0.124247						0.173334
7048	TGFBR2	transforming growth factor, beta receptor II (70/80kDa)	none		alk in cardiac myocytes_AB81_HK2			-0.31829						-0.311792
207	AKT1	v-akt murine thymoma viral oncogene homolog 1	none		Angiopoietin receptor Tie2-mediated signaling (NCI-nature)
284	ANGPT1	angiopoietin 1	none		Angiopoietin receptor Tie2-mediated signaling (NCI-nature)			-0.20021
1026	CDKN1A	cyclin-dependent kinase inhibitor 1A (p21, Cip1)	none		Angiopoietin receptor Tie2-mediated signaling (NCI-nature)	0.277297	0.321763	0.602347			0.550239			0.649086
9046	DOK2	docking protein 2, 56kDa	none		Angiopoietin receptor Tie2-mediated signaling (NCI-nature)	0.360933		0.349796				0.382664		0.449766
1997	ELF1	E74-like factor 1 (ets domain transcription factor)	TF	V$ETSF	Angiopoietin receptor Tie2-mediated signaling (NCI-nature)			-0.112244
1998	ELF2	E74-like factor 2 (ets domain transcription factor)	TF	V$ETSF	Angiopoietin receptor Tie2-mediated signaling (NCI-nature)
2113	ETS1	v-ets avian erythroblastosis virus E26 oncogene homolog 1	TF	V$ETSF	Angiopoietin receptor Tie2-mediated signaling (NCI-nature)
2242	FES	FES proto-oncogene, tyrosine kinase	none		Angiopoietin receptor Tie2-mediated signaling (NCI-nature)			0.193582
2247	FGF2	fibroblast growth factor 2 (basic)	none		Angiopoietin receptor Tie2-mediated signaling (NCI-nature)			0.235013			0.255042			0.219367
2335	FN1	fibronectin 1	none		Angiopoietin receptor Tie2-mediated signaling (NCI-nature)	0.398063	0.446584	1.52443			1.18559			1.87598
2308	FOXO1	forkhead box O1	TF	V$FKHD	Angiopoietin receptor Tie2-mediated signaling (NCI-nature)
2534	FYN	FYN proto-oncogene, Src family tyrosine kinase	none		Angiopoietin receptor Tie2-mediated signaling (NCI-nature)			-0.282119			-0.401189
2888	GRB14	growth factor receptor-bound protein 14	none		Angiopoietin receptor Tie2-mediated signaling (NCI-nature)			0.30501			0.66129
2885	GRB2	growth factor receptor-bound protein 2	none		Angiopoietin receptor Tie2-mediated signaling (NCI-nature)			0.164096						0.288361
3678	ITGA5	integrin, alpha 5 (fibronectin receptor, alpha polypeptide)	none		Angiopoietin receptor Tie2-mediated signaling (NCI-nature)	0.169996		0.290271				0.254509		0.433257
5594	MAPK1	mitogen-activated protein kinase 1	none		Angiopoietin receptor Tie2-mediated signaling (NCI-nature)			0.16111						0.245758
1432	MAPK14	mitogen-activated protein kinase 14	none		Angiopoietin receptor Tie2-mediated signaling (NCI-nature)			0.113934						0.251295
5599	MAPK8	mitogen-activated protein kinase 8	none		Angiopoietin receptor Tie2-mediated signaling (NCI-nature)
4313	MMP2	matrix metallopeptidase 2 (gelatinase A, 72kDa gelatinase, 72kDa type IV collagenase)	none		Angiopoietin receptor Tie2-mediated signaling (NCI-nature)			0.860855			1.09153			0.49602
4690	NCK1	NCK adaptor protein 1	none		Angiopoietin receptor Tie2-mediated signaling (NCI-nature)
4790	NFKB1	nuclear factor of kappa light polypeptide gene enhancer in B-cells 1	TF	V$NFKB	Angiopoietin receptor Tie2-mediated signaling (NCI-nature)
4846	NOS3	nitric oxide synthase 3 (endothelial cell)	none		Angiopoietin receptor Tie2-mediated signaling (NCI-nature)
5058	PAK1	p21 protein (Cdc42/Rac)-activated kinase 1	none		Angiopoietin receptor Tie2-mediated signaling (NCI-nature)			-0.254987			-0.234212			-0.258136
5290	PIK3CA	phosphatidylinositol-4,5-bisphosphate 3-kinase, catalytic subunit alpha	none		Angiopoietin receptor Tie2-mediated signaling (NCI-nature)
5295	PIK3R1	phosphoinositide-3-kinase, regulatory subunit 1 (alpha)	none		Angiopoietin receptor Tie2-mediated signaling (NCI-nature)			0.227117			0.293344
5338	PLD2	phospholipase D2	none		Angiopoietin receptor Tie2-mediated signaling (NCI-nature)			0.111587
5340	PLG	plasminogen	none		Angiopoietin receptor Tie2-mediated signaling (NCI-nature)		-1.30499	-1.60181			-1.16772			-2.44581
5747	PTK2	protein tyrosine kinase 2	none		Angiopoietin receptor Tie2-mediated signaling (NCI-nature)			-0.221495						-0.234993
5829	PXN	paxillin	none		Angiopoietin receptor Tie2-mediated signaling (NCI-nature)			0.0922392
5879	RAC1	ras-related C3 botulinum toxin substrate 1 (rho family, small GTP binding protein Rac1)	TF	transcription cofactor	Angiopoietin receptor Tie2-mediated signaling (NCI-nature)
5970	RELA	v-rel avian reticuloendotheliosis viral oncogene homolog A	TF	V$NFKB	Angiopoietin receptor Tie2-mediated signaling (NCI-nature)
6464	SHC1	SHC (Src homology 2 domain containing) transforming protein 1	none		Angiopoietin receptor Tie2-mediated signaling (NCI-nature)			0.245643						0.337099
6776	STAT5A	signal transducer and activator of transcription 5A	TF	V$STAT	Angiopoietin receptor Tie2-mediated signaling (NCI-nature)			0.184781
6777	STAT5B	signal transducer and activator of transcription 5B	TF	V$STAT	Angiopoietin receptor Tie2-mediated signaling (NCI-nature)
7010	TEK	TEK tyrosine kinase, endothelial	none		Angiopoietin receptor Tie2-mediated signaling (NCI-nature)			-0.163019						-0.218024
7124	TNF	tumor necrosis factor	none		Angiopoietin receptor Tie2-mediated signaling (NCI-nature)	0.186206		0.216209			0.236179			0.191782
79155	TNIP2	TNFAIP3 interacting protein 2	TF	transcription cofactor	Angiopoietin receptor Tie2-mediated signaling (NCI-nature)
183	AGT	angiotensinogen (serpin peptidase inhibitor, clade A, member 8)	none		AP-1 transcription factor network (NCI-nature)
467	ATF3	activating transcription factor 3	TF	V$CREB	AP-1 transcription factor network (NCI-nature)	0.746371	1.01945		1.24126	1.58854
573	BAG1	BCL2-associated athanogene	none		AP-1 transcription factor network (NCI-nature)
865	CBFB	core-binding factor, beta subunit	TF	V$HAML	AP-1 transcription factor network (NCI-nature)	0.175078		0.356106			0.296779	0.208595		0.422395
6347	CCL2	chemokine (C-C motif) ligand 2	none		AP-1 transcription factor network (NCI-nature)	0.99666	0.48254	1.04492	1.08989		0.884734			1.21782
595	CCND1	cyclin D1	TF	transcription cofactor	AP-1 transcription factor network (NCI-nature)			-0.211668						-0.326244
983	CDK1	cyclin-dependent kinase 1	none		AP-1 transcription factor network (NCI-nature)	0.419267		0.889496			0.488609	0.547317		1.27392
1027	CDKN1B	cyclin-dependent kinase inhibitor 1B (p27, Kip1)	none		AP-1 transcription factor network (NCI-nature)			-0.409708			-0.375349			-0.442547
1029	CDKN2A	cyclin-dependent kinase inhibitor 2A	none		AP-1 transcription factor network (NCI-nature)			0.18682			0.194627			0.168747
1278	COL1A2	collagen, type I, alpha 2	none		AP-1 transcription factor network (NCI-nature)			1.32642			0.971655			1.76473
1385	CREB1	cAMP responsive element binding protein 1	TF	V$CREB	AP-1 transcription factor network (NCI-nature)			-0.137775
23373	CRTC1	CREB regulated transcription coactivator 1	TF	transcription cofactor	AP-1 transcription factor network (NCI-nature)
3576	CXCL8	chemokine (C-X-C motif) ligand 8	none		AP-1 transcription factor network (NCI-nature)	1.04454		1.20189	1.39945		0.710911	0.621898		1.6432
3491	CYR61	cysteine-rich, angiogenic inducer, 61	none		AP-1 transcription factor network (NCI-nature)
1843	DUSP1	dual specificity phosphatase 1	none		AP-1 transcription factor network (NCI-nature)	0.25439	0.345341	0.18266		0.503886
1906	EDN1	endothelin 1	none		AP-1 transcription factor network (NCI-nature)			0.268795			0.331203	0.290055
1958	EGR1	early growth response 1	TF	V$EGRF	AP-1 transcription factor network (NCI-nature)		0.536739	0.258304						0.36848
1997	ELF1	E74-like factor 1 (ets domain transcription factor)	TF	V$ETSF	AP-1 transcription factor network (NCI-nature)			-0.112244
2033	EP300	E1A binding protein p300	TF	acetyltransferase, histone modification, transcription cofactor	AP-1 transcription factor network (NCI-nature)			-0.133625
2099	ESR1	estrogen receptor 1	TF	V$EREF	AP-1 transcription factor network (NCI-nature)
2113	ETS1	v-ets avian erythroblastosis virus E26 oncogene homolog 1	TF	V$ETSF	AP-1 transcription factor network (NCI-nature)
2167	FABP4	fatty acid binding protein 4, adipocyte	none		AP-1 transcription factor network (NCI-nature)
2353	FOS	FBJ murine osteosarcoma viral oncogene homolog	TF	V$AP1F	AP-1 transcription factor network (NCI-nature)
2354	FOSB	FBJ murine osteosarcoma viral oncogene homolog B	TF	V$AP1F	AP-1 transcription factor network (NCI-nature)		1.34621
2355	FOSL2	FOS-like antigen 2	TF	V$AP1F	AP-1 transcription factor network (NCI-nature)		0.144814	0.246885			0.261368			0.237299
2624	GATA2	GATA binding protein 2	TF	V$GATA	AP-1 transcription factor network (NCI-nature)			-0.170271
2697	GJA1	gap junction protein, alpha 1, 43kDa	none		AP-1 transcription factor network (NCI-nature)
3091	HIF1A	hypoxia inducible factor 1, alpha subunit (basic helix-loop-helix transcription factor)	TF	V$HIFF	AP-1 transcription factor network (NCI-nature)			0.383921			0.364103			0.412599
3105	HLA-A	major histocompatibility complex, class I, A	none		AP-1 transcription factor network (NCI-nature)									-0.22144
3725	JUN	jun proto-oncogene	TF	V$AP1F, V$CREB	AP-1 transcription factor network (NCI-nature)
3726	JUNB	jun B proto-oncogene	TF	V$AP1F	AP-1 transcription factor network (NCI-nature)	0.434068		0.417032				0.410356		0.58568
3727	JUND	jun D proto-oncogene	TF	V$AP1F	AP-1 transcription factor network (NCI-nature)
4094	MAF	v-maf avian musculoaponeurotic fibrosarcoma oncogene homolog	TF	V$AP1R	AP-1 transcription factor network (NCI-nature)
4097	MAFG	v-maf avian musculoaponeurotic fibrosarcoma oncogene homolog G	TF	V$AP1R	AP-1 transcription factor network (NCI-nature)			-0.18447
4318	MMP9	matrix metallopeptidase 9 (gelatinase B, 92kDa gelatinase, 92kDa type IV collagenase)	none		AP-1 transcription factor network (NCI-nature)	0.692398		2.04829			0.955339	1.84444		3.28504
4502	MT2A	metallothionein 2A	none		AP-1 transcription factor network (NCI-nature)			0.328405			0.291125			0.358555
4602	MYB	v-myb avian myeloblastosis viral oncogene homolog	TF	V$MYBL	AP-1 transcription factor network (NCI-nature)			0.172368				0.201572		0.247933
4609	MYC	v-myc avian myelocytomatosis viral oncogene homolog	TF	V$EBOX	AP-1 transcription factor network (NCI-nature)	0.532755		1.14056			0.9534	0.635391		1.34066
4772	NFATC1	nuclear factor of activated T-cells, cytoplasmic, calcineurin-dependent 1	TF	V$NFAT	AP-1 transcription factor network (NCI-nature)			-0.210164						-0.290511
4775	NFATC3	nuclear factor of activated T-cells, cytoplasmic, calcineurin-dependent 3	TF	V$NFAT	AP-1 transcription factor network (NCI-nature)
4878	NPPA	natriuretic peptide A	none		AP-1 transcription factor network (NCI-nature)
2908	NR3C1	nuclear receptor subfamily 3, group C, member 1 (glucocorticoid receptor)	TF	V$GREF, V$NGRE	AP-1 transcription factor network (NCI-nature)			-0.394045			-0.456253			-0.325611
5328	PLAU	plasminogen activator, urokinase	none		AP-1 transcription factor network (NCI-nature)	0.344321	0.336266	1.05116			0.994374	0.635547		1.07783
5728	PTEN	phosphatase and tensin homolog	none		AP-1 transcription factor network (NCI-nature)			0.270522			0.244113			0.309999
6667	SP1	Sp1 transcription factor	TF	V$SP1F	AP-1 transcription factor network (NCI-nature)
6934	TCF7L2	transcription factor 7-like 2 (T-cell specific, HMG-box)	TF	V$LEFF	AP-1 transcription factor network (NCI-nature)
7040	TGFB1	transforming growth factor, beta 1	none		AP-1 transcription factor network (NCI-nature)	0.198207		0.354453				0.359684		0.475242
7076	TIMP1	TIMP metallopeptidase inhibitor 1	none		AP-1 transcription factor network (NCI-nature)		0.514379	0.952877			0.81074			1.11968
7157	TP53	tumor protein p53	TF	V$P53F	AP-1 transcription factor network (NCI-nature)			0.206909						0.320508
7205	TRIP6	thyroid hormone receptor interactor 6	none		AP-1 transcription factor network (NCI-nature)
90	ACVR1	activin A receptor, type I	none		BMP2 signaling pathway(through Smad) (INOH)
91	ACVR1B	activin A receptor, type IB	none		BMP2 signaling pathway(through Smad) (INOH)
92	ACVR2A	activin A receptor, type IIA	none		BMP2 signaling pathway(through Smad) (INOH)			-0.141143						-0.295681
93	ACVR2B	activin A receptor, type IIB	none		BMP2 signaling pathway(through Smad) (INOH)
269	AMHR2	anti-Mullerian hormone receptor, type II	none		BMP2 signaling pathway(through Smad) (INOH)
25805	BAMBI	BMP and activin membrane-bound inhibitor	none		BMP2 signaling pathway(through Smad) (INOH)			-0.353727						-0.423919
9210	BMP15	bone morphogenetic protein 15	none		BMP2 signaling pathway(through Smad) (INOH)
650	BMP2	bone morphogenetic protein 2	none		BMP2 signaling pathway(through Smad) (INOH)			-0.822215						-0.834191
651	BMP3	bone morphogenetic protein 3	none		BMP2 signaling pathway(through Smad) (INOH)
652	BMP4	bone morphogenetic protein 4	none		BMP2 signaling pathway(through Smad) (INOH)			-0.394984						-0.377788
653	BMP5	bone morphogenetic protein 5	none		BMP2 signaling pathway(through Smad) (INOH)
654	BMP6	bone morphogenetic protein 6	none		BMP2 signaling pathway(through Smad) (INOH)
655	BMP7	bone morphogenetic protein 7	none		BMP2 signaling pathway(through Smad) (INOH)			-0.361074						-0.443402
656	BMP8B	bone morphogenetic protein 8b	none		BMP2 signaling pathway(through Smad) (INOH)
657	BMPR1A	bone morphogenetic protein receptor, type IA	none		BMP2 signaling pathway(through Smad) (INOH)			-0.417513			-0.424901			-0.408669
658	BMPR1B	bone morphogenetic protein receptor, type IB	none		BMP2 signaling pathway(through Smad) (INOH)
1387	CREBBP	CREB binding protein	TF	acetyltransferase, histone modification, transcription cofactor	BMP2 signaling pathway(through Smad) (INOH)			-0.119205						-0.161461
2033	EP300	E1A binding protein p300	TF	acetyltransferase, histone modification, transcription cofactor	BMP2 signaling pathway(through Smad) (INOH)			-0.133625
2658	GDF2	growth differentiation factor 2	none		BMP2 signaling pathway(through Smad) (INOH)			-0.10964
8200	GDF5	growth differentiation factor 5	none		BMP2 signaling pathway(through Smad) (INOH)
2661	GDF9	growth differentiation factor 9	none		BMP2 signaling pathway(through Smad) (INOH)
3623	INHA	inhibin, alpha	none		BMP2 signaling pathway(through Smad) (INOH)
3624	INHBA	inhibin, beta A	none		BMP2 signaling pathway(through Smad) (INOH)		0.259074	0.726984			0.694984	0.277623		0.741551
3625	INHBB	inhibin, beta B	none		BMP2 signaling pathway(through Smad) (INOH)			0.239495						0.553987
3626	INHBC	inhibin, beta C	none		BMP2 signaling pathway(through Smad) (INOH)			-0.139034
9794	MAML1	mastermind-like 1 (Drosophila)	TF	transcription cofactor	BMP2 signaling pathway(through Smad) (INOH)
4086	SMAD1	SMAD family member 1	TF	V$SMAD	BMP2 signaling pathway(through Smad) (INOH)
4089	SMAD4	SMAD family member 4	TF	V$SMAD	BMP2 signaling pathway(through Smad) (INOH)			-0.132723						-0.171844
4090	SMAD5	SMAD family member 5	TF	V$SMAD	BMP2 signaling pathway(through Smad) (INOH)			-0.201379			-0.247496
4091	SMAD6	SMAD family member 6	TF	transcription cofactor	BMP2 signaling pathway(through Smad) (INOH)			-0.342579			-0.323023			-0.356834
4092	SMAD7	SMAD family member 7	TF	transcription cofactor	BMP2 signaling pathway(through Smad) (INOH)
6597	SMARCA4	SWI/SNF related, matrix associated, actin dependent regulator of chromatin, subfamily a, member 4	TF	ATP-dependent chromatin remodelling, transcription cofactor	BMP2 signaling pathway(through Smad) (INOH)			0.163358			0.219898
6774	STAT3	signal transducer and activator of transcription 3 (acute-phase response factor)	TF	V$STAT	BMP2 signaling pathway(through Smad) (INOH)
7040	TGFB1	transforming growth factor, beta 1	none		BMP2 signaling pathway(through Smad) (INOH)	0.198207		0.354453				0.359684		0.475242
7042	TGFB2	transforming growth factor, beta 2	none		BMP2 signaling pathway(through Smad) (INOH)			0.276054			0.320549			0.2089
7046	TGFBR1	transforming growth factor, beta receptor 1	none		BMP2 signaling pathway(through Smad) (INOH)			0.124247						0.173334
7048	TGFBR2	transforming growth factor, beta receptor II (70/80kDa)	none		BMP2 signaling pathway(through Smad) (INOH)			-0.31829						-0.311792
7490	WT1	Wilms tumor 1	TF	V$EGRF	BMP2 signaling pathway(through Smad) (INOH)			-0.434314			-0.431347			-0.42651
23090	ZNF423	zinc finger protein 423	TF	V$OAZF	BMP2 signaling pathway(through Smad) (INOH)			-0.156718
545	ATR	ATR serine/threonine kinase	none		Circadian rhythm pathway (NCI-nature)			0.147898			0.199332
8553	BHLHE40	basic helix-loop-helix family, member e40	TF	V$HESF	Circadian rhythm pathway (NCI-nature)			0.396731			0.353704			0.434571
9575	CLOCK	clock circadian regulator	TF	V$HIFF	Circadian rhythm pathway (NCI-nature)			-0.1757
1408	CRY2	cryptochrome circadian clock 2	TF	transcription cofactor	Circadian rhythm pathway (NCI-nature)			-0.298294						-0.520043
1454	CSNK1E	casein kinase 1, epsilon	none		Circadian rhythm pathway (NCI-nature)			0.136655						0.141972
4841	NONO	non-POU domain containing, octamer-binding	TF	transcription cofactor, V$LTSM	Circadian rhythm pathway (NCI-nature)			0.148303						0.26396
4862	NPAS2	neuronal PAS domain protein 2	TF	V$HIFF	Circadian rhythm pathway (NCI-nature)			0.157572				0.120991		0.191054
8914	TIMELESS	timeless circadian clock	TF	transcription cofactor	Circadian rhythm pathway (NCI-nature)			0.109468
207	AKT1	v-akt murine thymoma viral oncogene homolog 1	none		EGFR1 (CellMap)
26060	APPL1	adaptor protein, phosphotyrosine interaction, PH domain and leucine zipper containing 1	none		EGFR1 (CellMap)
55198	APPL2	adaptor protein, phosphotyrosine interaction, PH domain and leucine zipper containing 2	none		EGFR1 (CellMap)
369	ARAF	A-Raf proto-oncogene, serine/threonine kinase	none		EGFR1 (CellMap)
378	ARF4	ADP-ribosylation factor 4	none		EGFR1 (CellMap)
50807	ASAP1	ArfGAP with SH3 domain, ankyrin repeat and PH domain 1	none		EGFR1 (CellMap)
466	ATF1	activating transcription factor 1	TF	V$CREB	EGFR1 (CellMap)
815	CAMK2A	calcium/calmodulin-dependent protein kinase II alpha	none		EGFR1 (CellMap)			-0.268589						-0.343093
842	CASP9	caspase 9, apoptosis-related cysteine peptidase	none		EGFR1 (CellMap)			-0.145757						-0.219817
857	CAV1	caveolin 1, caveolae protein, 22kDa	none		EGFR1 (CellMap)			0.594716			0.463691			0.720148
858	CAV2	caveolin 2	none		EGFR1 (CellMap)			0.423505			0.468296			0.375761
867	CBL	Cbl proto-oncogene, E3 ubiquitin protein ligase	none		EGFR1 (CellMap)
23624	CBLC	Cbl proto-oncogene C, E3 ubiquitin protein ligase	none		EGFR1 (CellMap)
634	CEACAM1	carcinoembryonic antigen-related cell adhesion molecule 1 (biliary glycoprotein)	none		EGFR1 (CellMap)			-0.293639
1050	CEBPA	CCAAT/enhancer binding protein (C/EBP), alpha	TF	V$CEBP	EGFR1 (CellMap)			0.347924
1051	CEBPB	CCAAT/enhancer binding protein (C/EBP), beta	TF	V$CEBP	EGFR1 (CellMap)	0.360734	0.331518	0.757592			0.764485	0.38239		0.762459
1385	CREB1	cAMP responsive element binding protein 1	TF	V$CREB	EGFR1 (CellMap)			-0.137775
1399	CRKL	v-crk avian sarcoma virus CT10 oncogene homolog-like	none		EGFR1 (CellMap)			-0.125672
1445	CSK	c-src tyrosine kinase	none		EGFR1 (CellMap)	0.214202		0.380817			0.315071	0.391948		0.439083
1759	DNM1	dynamin 1	none		EGFR1 (CellMap)			0.685747			0.831576			0.479009
1950	EGF	epidermal growth factor	none		EGFR1 (CellMap)			-1.20222			-0.964928			-1.70453
1999	ELF3	E74-like factor 3 (ets domain transcription factor, epithelial-specific )	TF	V$ETSF	EGFR1 (CellMap)		0.382421	0.803133			1.05807			0.377033
29924	EPN1	epsin 1	none		EGFR1 (CellMap)
83481	EPPK1	epiplakin 1	none		EGFR1 (CellMap)
2060	EPS15	epidermal growth factor receptor pathway substrate 15	none		EGFR1 (CellMap)			-0.172281
58513	EPS15L1	epidermal growth factor receptor pathway substrate 15-like 1	none		EGFR1 (CellMap)
2059	EPS8	epidermal growth factor receptor pathway substrate 8	none		EGFR1 (CellMap)			0.437736			0.444674			0.429956
2353	FOS	FBJ murine osteosarcoma viral oncogene homolog	TF	V$AP1F	EGFR1 (CellMap)
2308	FOXO1	forkhead box O1	TF	V$FKHD	EGFR1 (CellMap)
2549	GAB1	GRB2-associated binding protein 1	none		EGFR1 (CellMap)			-0.136712						-0.172089
9846	GAB2	GRB2-associated binding protein 2	none		EGFR1 (CellMap)
28964	GIT1	G protein-coupled receptor kinase interacting ArfGAP 1	none		EGFR1 (CellMap)
2697	GJA1	gap junction protein, alpha 1, 43kDa	none		EGFR1 (CellMap)
2887	GRB10	growth factor receptor-bound protein 10	none		EGFR1 (CellMap)
2888	GRB14	growth factor receptor-bound protein 14	none		EGFR1 (CellMap)			0.30501			0.66129
2885	GRB2	growth factor receptor-bound protein 2	none		EGFR1 (CellMap)			0.164096						0.288361
3065	HDAC1	histone deacetylase 1	TF	deacetylase, histone modification, transcription cofactor	EGFR1 (CellMap)
3092	HIP1	huntingtin interacting protein 1	none		EGFR1 (CellMap)
3265	HRAS	Harvey rat sarcoma viral oncogene homolog	none		EGFR1 (CellMap)
3064	HTT	huntingtin	none		EGFR1 (CellMap)
3636	INPPL1	inositol polyphosphate phosphatase-like 1	none		EGFR1 (CellMap)			-0.132598						-0.185671
83737	ITCH	itchy E3 ubiquitin protein ligase	none		EGFR1 (CellMap)
3716	JAK1	Janus kinase 1	none		EGFR1 (CellMap)
3717	JAK2	Janus kinase 2	none		EGFR1 (CellMap)			-0.125016
3725	JUN	jun proto-oncogene	TF	V$AP1F, V$CREB	EGFR1 (CellMap)
3727	JUND	jun D proto-oncogene	TF	V$AP1F	EGFR1 (CellMap)
8462	KLF11	Kruppel-like factor 11	TF	V$SP1F	EGFR1 (CellMap)			-0.148511
3845	KRAS	Kirsten rat sarcoma viral oncogene homolog	none		EGFR1 (CellMap)
3872	KRT17	keratin 17	none		EGFR1 (CellMap)		0.611951	0.750527			0.797205			0.727036
3855	KRT7	keratin 7	none		EGFR1 (CellMap)		0.700575	1.10092			1.02157			1.15655
5605	MAP2K2	mitogen-activated protein kinase kinase 2	none		EGFR1 (CellMap)
5606	MAP2K3	mitogen-activated protein kinase kinase 3	none		EGFR1 (CellMap)		0.18337	0.13976						0.188061
4214	MAP3K1	mitogen-activated protein kinase kinase kinase 1, E3 ubiquitin protein ligase	none		EGFR1 (CellMap)			0.121702				0.169346
9020	MAP3K14	mitogen-activated protein kinase kinase kinase 14	none		EGFR1 (CellMap)			0.259271			0.368419
10746	MAP3K2	mitogen-activated protein kinase kinase kinase 2	none		EGFR1 (CellMap)
4215	MAP3K3	mitogen-activated protein kinase kinase kinase 3	none		EGFR1 (CellMap)
5594	MAPK1	mitogen-activated protein kinase 1	none		EGFR1 (CellMap)			0.16111						0.245758
1432	MAPK14	mitogen-activated protein kinase 14	none		EGFR1 (CellMap)			0.113934						0.251295
5598	MAPK7	mitogen-activated protein kinase 7	none		EGFR1 (CellMap)
5599	MAPK8	mitogen-activated protein kinase 8	none		EGFR1 (CellMap)
4168	MCF2	MCF.2 cell line derived transforming sequence	none		EGFR1 (CellMap)			-0.137943						-0.184925
4609	MYC	v-myc avian myelocytomatosis viral oncogene homolog	TF	V$EBOX	EGFR1 (CellMap)	0.532755		1.14056			0.9534	0.635391		1.34066
4690	NCK1	NCK adaptor protein 1	none		EGFR1 (CellMap)
8440	NCK2	NCK adaptor protein 2	none		EGFR1 (CellMap)			-0.198311						-0.180651
4893	NRAS	neuroblastoma RAS viral (v-ras) oncogene homolog	none		EGFR1 (CellMap)			0.249309						0.31105
5058	PAK1	p21 protein (Cdc42/Rac)-activated kinase 1	none		EGFR1 (CellMap)			-0.254987			-0.234212			-0.258136
5287	PIK3C2B	phosphatidylinositol-4-phosphate 3-kinase, catalytic subunit type 2 beta	none		EGFR1 (CellMap)
5290	PIK3CA	phosphatidylinositol-4,5-bisphosphate 3-kinase, catalytic subunit alpha	none		EGFR1 (CellMap)
5291	PIK3CB	phosphatidylinositol-4,5-bisphosphate 3-kinase, catalytic subunit beta	none		EGFR1 (CellMap)
5293	PIK3CD	phosphatidylinositol-4,5-bisphosphate 3-kinase, catalytic subunit delta	none		EGFR1 (CellMap)			0.203226			0.223489
5295	PIK3R1	phosphoinositide-3-kinase, regulatory subunit 1 (alpha)	none		EGFR1 (CellMap)			0.227117			0.293344
5296	PIK3R2	phosphoinositide-3-kinase, regulatory subunit 2 (beta)	none		EGFR1 (CellMap)
5306	PITPNA	phosphatidylinositol transfer protein, alpha	none		EGFR1 (CellMap)
5586	PKN2	protein kinase N2	none		EGFR1 (CellMap)			-0.212505						-0.203021
5337	PLD1	phospholipase D1, phosphatidylcholine-specific	none		EGFR1 (CellMap)
5338	PLD2	phospholipase D2	none		EGFR1 (CellMap)			0.111587
5339	PLEC	plectin	none		EGFR1 (CellMap)
5359	PLSCR1	phospholipid scramblase 1	none		EGFR1 (CellMap)
5578	PRKCA	protein kinase C, alpha	none		EGFR1 (CellMap)
5579	PRKCB	protein kinase C, beta	none		EGFR1 (CellMap)									0.214224
5584	PRKCI	protein kinase C, iota	none		EGFR1 (CellMap)
5590	PRKCZ	protein kinase C, zeta	none		EGFR1 (CellMap)
5587	PRKD1	protein kinase D1	none		EGFR1 (CellMap)			-0.292903						-0.333676
5782	PTPN12	protein tyrosine phosphatase, non-receptor type 12	none		EGFR1 (CellMap)									0.166207
5777	PTPN6	protein tyrosine phosphatase, non-receptor type 6	none		EGFR1 (CellMap)	0.32343		0.332931				0.401551		0.387038
5829	PXN	paxillin	none		EGFR1 (CellMap)			0.0922392
5868	RAB5A	RAB5A, member RAS oncogene family	none		EGFR1 (CellMap)
5879	RAC1	ras-related C3 botulinum toxin substrate 1 (rho family, small GTP binding protein Rac1)	TF	transcription cofactor	EGFR1 (CellMap)
5894	RAF1	Raf-1 proto-oncogene, serine/threonine kinase	none		EGFR1 (CellMap)			-0.211516						-0.277951
5900	RALGDS	ral guanine nucleotide dissociation stimulator	none		EGFR1 (CellMap)
5931	RBBP7	retinoblastoma binding protein 7	TF	transcription cofactor	EGFR1 (CellMap)
8625	RFXANK	regulatory factor X-associated ankyrin-containing protein	TF	transcription cofactor	EGFR1 (CellMap)
6195	RPS6KA1	ribosomal protein S6 kinase, 90kDa, polypeptide 1	none		EGFR1 (CellMap)			0.543556			0.574453			0.490803
6196	RPS6KA2	ribosomal protein S6 kinase, 90kDa, polypeptide 2	none		EGFR1 (CellMap)			-0.165448						-0.186335
6197	RPS6KA3	ribosomal protein S6 kinase, 90kDa, polypeptide 3	none		EGFR1 (CellMap)			0.168085						0.242629
9252	RPS6KA5	ribosomal protein S6 kinase, 90kDa, polypeptide 5	none		EGFR1 (CellMap)
6451	SH3BGRL	SH3 domain binding glutamate-rich protein like	none		EGFR1 (CellMap)
6456	SH3GL2	SH3-domain GRB2-like 2	none		EGFR1 (CellMap)			-0.405284						-0.994343
6457	SH3GL3	SH3-domain GRB2-like 3	none		EGFR1 (CellMap)
6464	SHC1	SHC (Src homology 2 domain containing) transforming protein 1	none		EGFR1 (CellMap)			0.245643						0.337099
6622	SNCA	synuclein, alpha (non A4 component of amyloid precursor)	none		EGFR1 (CellMap)			-0.357804						-0.407412
6633	SNRPD2	small nuclear ribonucleoprotein D2 polypeptide 16.5kDa	none		EGFR1 (CellMap)			0.390437			0.349932			0.450198
8651	SOCS1	suppressor of cytokine signaling 1	none		EGFR1 (CellMap)			0.145972			0.234098
6655	SOS2	son of sevenless homolog 2 (Drosophila)	none		EGFR1 (CellMap)			-0.133617			-0.177291
6667	SP1	Sp1 transcription factor	TF	V$SP1F	EGFR1 (CellMap)
10253	SPRY2	sprouty homolog 2 (Drosophila)	none		EGFR1 (CellMap)
6772	STAT1	signal transducer and activator of transcription 1, 91kDa	TF	V$IRFF, V$STAT	EGFR1 (CellMap)									-0.35767
6774	STAT3	signal transducer and activator of transcription 3 (acute-phase response factor)	TF	V$STAT	EGFR1 (CellMap)
6776	STAT5A	signal transducer and activator of transcription 5A	TF	V$STAT	EGFR1 (CellMap)			0.184781
6777	STAT5B	signal transducer and activator of transcription 5B	TF	V$STAT	EGFR1 (CellMap)
6812	STXBP1	syntaxin binding protein 1	none		EGFR1 (CellMap)			-0.236258						-0.36179
10318	TNIP1	TNFAIP3 interacting protein 1	none		EGFR1 (CellMap)			0.197838
10188	TNK2	tyrosine kinase, non-receptor, 2	none		EGFR1 (CellMap)
7409	VAV1	vav 1 guanine nucleotide exchange factor	none		EGFR1 (CellMap)	0.427165		0.677298			0.481664	0.655945		0.882413
7410	VAV2	vav 2 guanine nucleotide exchange factor	none		EGFR1 (CellMap)
10451	VAV3	vav 3 guanine nucleotide exchange factor	none		EGFR1 (CellMap)
8976	WASL	Wiskott-Aldrich syndrome-like	none		EGFR1 (CellMap)			-0.230586			-0.224921			-0.232978
65125	WNK1	WNK lysine deficient protein kinase 1	none		EGFR1 (CellMap)
7529	YWHAB	tyrosine 3-monooxygenase/tryptophan 5-monooxygenase activation protein, beta	none		EGFR1 (CellMap)
8882	ZPR1	ZPR1 zinc finger	none		EGFR1 (CellMap)		0.197572	0.274388			0.28396			0.258953
891	CCNB1	cyclin B1	none		Estrogen responsive protein efp controls cell cycle and breast tumors growth (BioCarta)			1.19489			0.997426	0.592889		1.4069
9133	CCNB2	cyclin B2	none		Estrogen responsive protein efp controls cell cycle and breast tumors growth (BioCarta)	0.494627		1.24884			0.874956	0.769112		1.62414
983	CDK1	cyclin-dependent kinase 1	none		Estrogen responsive protein efp controls cell cycle and breast tumors growth (BioCarta)	0.419267		0.889496			0.488609	0.547317		1.27392
1017	CDK2	cyclin-dependent kinase 2	none		Estrogen responsive protein efp controls cell cycle and breast tumors growth (BioCarta)
1019	CDK4	cyclin-dependent kinase 4	none		Estrogen responsive protein efp controls cell cycle and breast tumors growth (BioCarta)			0.123125			0.194239
1020	CDK5	cyclin-dependent kinase 5	none		Estrogen responsive protein efp controls cell cycle and breast tumors growth (BioCarta)			0.198039			0.295818
1021	CDK6	cyclin-dependent kinase 6	none		Estrogen responsive protein efp controls cell cycle and breast tumors growth (BioCarta)
1022	CDK7	cyclin-dependent kinase 7	TF	protein kinase, transcription cofactor	Estrogen responsive protein efp controls cell cycle and breast tumors growth (BioCarta)
1024	CDK8	cyclin-dependent kinase 8	TF	protein kinase, transcription cofactor	Estrogen responsive protein efp controls cell cycle and breast tumors growth (BioCarta)			0.148765						0.286902
2099	ESR1	estrogen receptor 1	TF	V$EREF	Estrogen responsive protein efp controls cell cycle and breast tumors growth (BioCarta)
2810	SFN	stratifin	none		Estrogen responsive protein efp controls cell cycle and breast tumors growth (BioCarta)			0.433361			0.351736			0.520044
7157	TP53	tumor protein p53	TF	V$P53F	Estrogen responsive protein efp controls cell cycle and breast tumors growth (BioCarta)			0.206909						0.320508
5243	ABCB1	ATP-binding cassette, sub-family B (MDR/TAP), member 1	none		HIF-1-alpha transcription factor network (NCI-nature)			0.449475			0.76261
9429	ABCG2	ATP-binding cassette, sub-family G (WHITE), member 2 (Junior blood group)	none		HIF-1-alpha transcription factor network (NCI-nature)									-0.465813
133	ADM	adrenomedullin	none		HIF-1-alpha transcription factor network (NCI-nature)			-0.520453						-0.544471
207	AKT1	v-akt murine thymoma viral oncogene homolog 1	none		HIF-1-alpha transcription factor network (NCI-nature)
226	ALDOA	aldolase A, fructose-bisphosphate	none		HIF-1-alpha transcription factor network (NCI-nature)			0.188423
405	ARNT	aryl hydrocarbon receptor nuclear translocator	TF	V$AHRR, V$HIFF	HIF-1-alpha transcription factor network (NCI-nature)			-0.169627						-0.163127
8553	BHLHE40	basic helix-loop-helix family, member e40	TF	V$HESF	HIF-1-alpha transcription factor network (NCI-nature)			0.396731			0.353704			0.434571
79365	BHLHE41	basic helix-loop-helix family, member e41	TF	V$HESF	HIF-1-alpha transcription factor network (NCI-nature)			0.796608			0.898698			0.679933
664	BNIP3	BCL2/adenovirus E1B 19kDa interacting protein 3	none		HIF-1-alpha transcription factor network (NCI-nature)									-0.27594
768	CA9	carbonic anhydrase IX	none		HIF-1-alpha transcription factor network (NCI-nature)
10370	CITED2	Cbp/p300-interacting transactivator, with Glu/Asp-rich carboxy-terminal domain, 2	TF	transcription cofactor	HIF-1-alpha transcription factor network (NCI-nature)			-0.307021			-0.309626			-0.274564
1356	CP	ceruloplasmin (ferroxidase)	none		HIF-1-alpha transcription factor network (NCI-nature)			0.534821			0.800662
1385	CREB1	cAMP responsive element binding protein 1	TF	V$CREB	HIF-1-alpha transcription factor network (NCI-nature)			-0.137775
1387	CREBBP	CREB binding protein	TF	acetyltransferase, histone modification, transcription cofactor	HIF-1-alpha transcription factor network (NCI-nature)			-0.119205						-0.161461
6387	CXCL12	chemokine (C-X-C motif) ligand 12	none		HIF-1-alpha transcription factor network (NCI-nature)
7852	CXCR4	chemokine (C-X-C motif) receptor 4	none		HIF-1-alpha transcription factor network (NCI-nature)			0.908559			0.549152			1.28327
1906	EDN1	endothelin 1	none		HIF-1-alpha transcription factor network (NCI-nature)			0.268795			0.331203	0.290055
54583	EGLN1	egl-9 family hypoxia-inducible factor 1	none		HIF-1-alpha transcription factor network (NCI-nature)
2022	ENG	endoglin	none		HIF-1-alpha transcription factor network (NCI-nature)
2023	ENO1	enolase 1, (alpha)	none		HIF-1-alpha transcription factor network (NCI-nature)			0.444503			0.492489			0.382811
2033	EP300	E1A binding protein p300	TF	acetyltransferase, histone modification, transcription cofactor	HIF-1-alpha transcription factor network (NCI-nature)			-0.133625
2113	ETS1	v-ets avian erythroblastosis virus E26 oncogene homolog 1	TF	V$ETSF	HIF-1-alpha transcription factor network (NCI-nature)
2235	FECH	ferrochelatase	none		HIF-1-alpha transcription factor network (NCI-nature)			-0.196906						-0.203544
2353	FOS	FBJ murine osteosarcoma viral oncogene homolog	TF	V$AP1F	HIF-1-alpha transcription factor network (NCI-nature)
5045	FURIN	furin (paired basic amino acid cleaving enzyme)	none		HIF-1-alpha transcription factor network (NCI-nature)
2624	GATA2	GATA binding protein 2	TF	V$GATA	HIF-1-alpha transcription factor network (NCI-nature)			-0.170271
2645	GCK	glucokinase (hexokinase 4)	none		HIF-1-alpha transcription factor network (NCI-nature)
3091	HIF1A	hypoxia inducible factor 1, alpha subunit (basic helix-loop-helix transcription factor)	TF	V$HIFF	HIF-1-alpha transcription factor network (NCI-nature)			0.383921			0.364103			0.412599
3098	HK1	hexokinase 1	none		HIF-1-alpha transcription factor network (NCI-nature)
3099	HK2	hexokinase 2	none		HIF-1-alpha transcription factor network (NCI-nature)			-0.524313						-0.672872
3162	HMOX1	heme oxygenase (decycling) 1	none		HIF-1-alpha transcription factor network (NCI-nature)	0.598481		0.69244	0.691044		0.47569			0.922166
3172	HNF4A	hepatocyte nuclear factor 4, alpha	TF	V$NR2F	HIF-1-alpha transcription factor network (NCI-nature)			-0.162308						-0.156725
3398	ID2	inhibitor of DNA binding 2, dominant negative helix-loop-helix protein	TF	transcription cofactor	HIF-1-alpha transcription factor network (NCI-nature)
3484	IGFBP1	insulin-like growth factor binding protein 1	none		HIF-1-alpha transcription factor network (NCI-nature)			1.84813			1.77818			1.92627
3689	ITGB2	integrin, beta 2 (complement component 3 receptor 3 and 4 subunit)	none		HIF-1-alpha transcription factor network (NCI-nature)	0.851858		1.20091			0.845872	0.913777		1.56354
3725	JUN	jun proto-oncogene	TF	V$AP1F, V$CREB	HIF-1-alpha transcription factor network (NCI-nature)
4170	MCL1	myeloid cell leukemia 1	none		HIF-1-alpha transcription factor network (NCI-nature)		0.149246	0.196004						0.309594
8648	NCOA1	nuclear receptor coactivator 1	TF	transcription cofactor	HIF-1-alpha transcription factor network (NCI-nature)			-0.164634
10499	NCOA2	nuclear receptor coactivator 2	TF	transcription cofactor	HIF-1-alpha transcription factor network (NCI-nature)
10397	NDRG1	N-myc downstream regulated 1	none		HIF-1-alpha transcription factor network (NCI-nature)			-0.358896			-0.352534			-0.373129
4843	NOS2	nitric oxide synthase 2, inducible	none		HIF-1-alpha transcription factor network (NCI-nature)
4869	NPM1	nucleophosmin (nucleolar phosphoprotein B23, numatrin)	TF	transcription cofactor	HIF-1-alpha transcription factor network (NCI-nature)			0.451557			0.426228			0.466575
4907	NT5E	5'-nucleotidase, ecto (CD73)	none		HIF-1-alpha transcription factor network (NCI-nature)
5209	PFKFB3	6-phosphofructo-2-kinase/fructose-2,6-biphosphatase 3	none		HIF-1-alpha transcription factor network (NCI-nature)	0.284748	0.283929	0.628293			0.585672	0.32407		0.653877
5211	PFKL	phosphofructokinase, liver	none		HIF-1-alpha transcription factor network (NCI-nature)
5236	PGM1	phosphoglucomutase 1	none		HIF-1-alpha transcription factor network (NCI-nature)
5315	PKM	pyruvate kinase, muscle	none		HIF-1-alpha transcription factor network (NCI-nature)			0.745722			0.498142	0.324402		1.00576
123	PLIN2	perilipin 2	none		HIF-1-alpha transcription factor network (NCI-nature)
5054	SERPINE1	serpin peptidase inhibitor, clade E (nexin, plasminogen activator inhibitor type 1), member 1	none		HIF-1-alpha transcription factor network (NCI-nature)			1.60764			1.07588	0.667627		2.16088
6515	SLC2A3	solute carrier family 2 (facilitated glucose transporter), member 3	none		HIF-1-alpha transcription factor network (NCI-nature)	0.299514		0.301228				0.386499		0.534939
4089	SMAD4	SMAD family member 4	TF	V$SMAD	HIF-1-alpha transcription factor network (NCI-nature)			-0.132723						-0.171844
6667	SP1	Sp1 transcription factor	TF	V$SP1F	HIF-1-alpha transcription factor network (NCI-nature)
7015	TERT	telomerase reverse transcriptase	none		HIF-1-alpha transcription factor network (NCI-nature)
7033	TFF3	trefoil factor 3 (intestinal)	none		HIF-1-alpha transcription factor network (NCI-nature)			0.314549			0.470194
7037	TFRC	transferrin receptor	none		HIF-1-alpha transcription factor network (NCI-nature)	0.32612		0.868398			0.691504	0.418289		1.04936
7422	VEGFA	vascular endothelial growth factor A	none		HIF-1-alpha transcription factor network (NCI-nature)			-0.374942			-0.396427			-0.316401
9429	ABCG2	ATP-binding cassette, sub-family G (WHITE), member 2 (Junior blood group)	none		HIF-2-alpha transcription factor network_AB18 (NCI-nature)									-0.465813
328	APEX1	APEX nuclease (multifunctional DNA repair enzyme) 1	TF	transcription cofactor	HIF-2-alpha transcription factor network_AB18 (NCI-nature)			0.456622			0.523775			0.377391
405	ARNT	aryl hydrocarbon receptor nuclear translocator	TF	V$AHRR, V$HIFF	HIF-2-alpha transcription factor network_AB18 (NCI-nature)			-0.169627						-0.163127
8553	BHLHE40	basic helix-loop-helix family, member e40	TF	V$HESF	HIF-2-alpha transcription factor network_AB18 (NCI-nature)			0.396731			0.353704			0.434571
10370	CITED2	Cbp/p300-interacting transactivator, with Glu/Asp-rich carboxy-terminal domain, 2	TF	transcription cofactor	HIF-2-alpha transcription factor network_AB18 (NCI-nature)			-0.307021			-0.309626			-0.274564
1387	CREBBP	CREB binding protein	TF	acetyltransferase, histone modification, transcription cofactor	HIF-2-alpha transcription factor network_AB18 (NCI-nature)			-0.119205						-0.161461
1942	EFNA1	ephrin-A1	none		HIF-2-alpha transcription factor network_AB18 (NCI-nature)
54583	EGLN1	egl-9 family hypoxia-inducible factor 1	none		HIF-2-alpha transcription factor network_AB18 (NCI-nature)
3646	EIF3E	eukaryotic translation initiation factor 3, subunit E	none		HIF-2-alpha transcription factor network_AB18 (NCI-nature)			0.30265						0.414894
2033	EP300	E1A binding protein p300	TF	acetyltransferase, histone modification, transcription cofactor	HIF-2-alpha transcription factor network_AB18 (NCI-nature)			-0.133625
2034	EPAS1	endothelial PAS domain protein 1	TF	V$HIFF	HIF-2-alpha transcription factor network_AB18 (NCI-nature)			-0.187727						-0.246052
2113	ETS1	v-ets avian erythroblastosis virus E26 oncogene homolog 1	TF	V$ETSF	HIF-2-alpha transcription factor network_AB18 (NCI-nature)
2321	FLT1	fms-related tyrosine kinase 1	none		HIF-2-alpha transcription factor network_AB18 (NCI-nature)
3791	KDR	kinase insert domain receptor (a type III receptor tyrosine kinase)	none		HIF-2-alpha transcription factor network_AB18 (NCI-nature)			-0.216812
4323	MMP14	matrix metallopeptidase 14 (membrane-inserted)	none		HIF-2-alpha transcription factor network_AB18 (NCI-nature)
5054	SERPINE1	serpin peptidase inhibitor, clade E (nexin, plasminogen activator inhibitor type 1), member 1	none		HIF-2-alpha transcription factor network_AB18 (NCI-nature)			1.60764			1.07588	0.667627		2.16088
23411	SIRT1	sirtuin 1	TF	deacetylase, transcription cofactor	HIF-2-alpha transcription factor network_AB18 (NCI-nature)
6667	SP1	Sp1 transcription factor	TF	V$SP1F	HIF-2-alpha transcription factor network_AB18 (NCI-nature)
7422	VEGFA	vascular endothelial growth factor A	none		HIF-2-alpha transcription factor network_AB18 (NCI-nature)			-0.374942			-0.396427			-0.316401
405	ARNT	aryl hydrocarbon receptor nuclear translocator	TF	V$AHRR, V$HIFF	Hypoxic and oxygen homeostasis regulation of HIF-1-alpha (NCI-nature)			-0.169627						-0.163127
1029	CDKN2A	cyclin-dependent kinase inhibitor 2A	none		Hypoxic and oxygen homeostasis regulation of HIF-1-alpha (NCI-nature)			0.18682			0.194627			0.168747
54583	EGLN1	egl-9 family hypoxia-inducible factor 1	none		Hypoxic and oxygen homeostasis regulation of HIF-1-alpha (NCI-nature)
10399	GNB2L1	guanine nucleotide binding protein (G protein), beta polypeptide 2-like 1	none		Hypoxic and oxygen homeostasis regulation of HIF-1-alpha (NCI-nature)			0.336879			0.380381			0.295495
3091	HIF1A	hypoxia inducible factor 1, alpha subunit (basic helix-loop-helix transcription factor)	TF	V$HIFF	Hypoxic and oxygen homeostasis regulation of HIF-1-alpha (NCI-nature)			0.383921			0.364103			0.412599
64344	HIF3A	hypoxia inducible factor 3, alpha subunit	TF	V$HIFF	Hypoxic and oxygen homeostasis regulation of HIF-1-alpha (NCI-nature)
8260	NAA10	N(alpha)-acetyltransferase 10, NatA catalytic subunit	none		Hypoxic and oxygen homeostasis regulation of HIF-1-alpha (NCI-nature)			0.194268
9978	RBX1	ring-box 1, E3 ubiquitin protein ligase	none		Hypoxic and oxygen homeostasis regulation of HIF-1-alpha (NCI-nature)
7157	TP53	tumor protein p53	TF	V$P53F	Hypoxic and oxygen homeostasis regulation of HIF-1-alpha (NCI-nature)			0.206909						0.320508
118	ADD1	adducin 1 (alpha)	TF	transcription cofactor	ID (CellMap)			-0.109136
467	ATF3	activating transcription factor 3	TF	V$CREB	ID (CellMap)	0.746371	1.01945		1.24126	1.58854
890	CCNA2	cyclin A2	none		ID (CellMap)			0.50412			0.224787			0.792125
898	CCNE1	cyclin E1	none		ID (CellMap)			0.238506			0.23757
1017	CDK2	cyclin-dependent kinase 2	none		ID (CellMap)
2004	ELK3	ELK3, ETS-domain protein (SRF accessory protein 2)	TF	V$ETSF	ID (CellMap)									0.234742
3280	HES1	hes family bHLH transcription factor 1	TF	V$HESF	ID (CellMap)			-0.19016			-0.324852
3397	ID1	inhibitor of DNA binding 1, dominant negative helix-loop-helix protein	TF	transcription cofactor	ID (CellMap)
3398	ID2	inhibitor of DNA binding 2, dominant negative helix-loop-helix protein	TF	transcription cofactor	ID (CellMap)
3399	ID3	inhibitor of DNA binding 3, dominant negative helix-loop-helix protein	TF	transcription cofactor	ID (CellMap)
3428	IFI16	interferon, gamma-inducible protein 16	TF	unspecific	ID (CellMap)			0.409088				0.398716		0.457444
4617	MYF5	myogenic factor 5	TF	V$MYOD	ID (CellMap)			-0.467683
4618	MYF6	myogenic factor 6 (herculin)	TF	V$MYOD	ID (CellMap)
4656	MYOG	myogenin (myogenic factor 4)	TF	V$MYOD	ID (CellMap)
5079	PAX5	paired box 5	TF	V$PAX5	ID (CellMap)
7849	PAX8	paired box 8	TF	V$PAX5	ID (CellMap)			0.369209			0.507029
5710	PSMD4	proteasome (prosome, macropain) 26S subunit, non-ATPase, 4	none		ID (CellMap)
5925	RB1	retinoblastoma 1	TF	transcription cofactor	ID (CellMap)
6938	TCF12	transcription factor 12	TF	V$HAND, V$MYOD, V$NEUR	ID (CellMap)			0.253551						0.309595
6929	TCF3	transcription factor 3	TF	V$HAND, V$MYOD, V$NEUR	ID (CellMap)			0.136028						0.206367
369	ARAF	A-Raf proto-oncogene, serine/threonine kinase	none		Mapkinase signaling pathway (BioCarta)
1050	CEBPA	CCAAT/enhancer binding protein (C/EBP), alpha	TF	V$CEBP	Mapkinase signaling pathway (BioCarta)			0.347924
1147	CHUK	conserved helix-loop-helix ubiquitous kinase	none		Mapkinase signaling pathway (BioCarta)
1385	CREB1	cAMP responsive element binding protein 1	TF	V$CREB	Mapkinase signaling pathway (BioCarta)			-0.137775
2353	FOS	FBJ murine osteosarcoma viral oncogene homolog	TF	V$AP1F	Mapkinase signaling pathway (BioCarta)
2645	GCK	glucokinase (hexokinase 4)	none		Mapkinase signaling pathway (BioCarta)
3265	HRAS	Harvey rat sarcoma viral oncogene homolog	none		Mapkinase signaling pathway (BioCarta)
3551	IKBKB	inhibitor of kappa light polypeptide gene enhancer in B-cells, kinase beta	none		Mapkinase signaling pathway (BioCarta)
3725	JUN	jun proto-oncogene	TF	V$AP1F, V$CREB	Mapkinase signaling pathway (BioCarta)
5605	MAP2K2	mitogen-activated protein kinase kinase 2	none		Mapkinase signaling pathway (BioCarta)
5606	MAP2K3	mitogen-activated protein kinase kinase 3	none		Mapkinase signaling pathway (BioCarta)		0.18337	0.13976						0.188061
6416	MAP2K4	mitogen-activated protein kinase kinase 4	none		Mapkinase signaling pathway (BioCarta)
4214	MAP3K1	mitogen-activated protein kinase kinase kinase 1, E3 ubiquitin protein ligase	none		Mapkinase signaling pathway (BioCarta)			0.121702				0.169346
7786	MAP3K12	mitogen-activated protein kinase kinase kinase 12	none		Mapkinase signaling pathway (BioCarta)
9175	MAP3K13	mitogen-activated protein kinase kinase kinase 13	none		Mapkinase signaling pathway (BioCarta)			-0.0728033
9020	MAP3K14	mitogen-activated protein kinase kinase kinase 14	none		Mapkinase signaling pathway (BioCarta)			0.259271			0.368419
10746	MAP3K2	mitogen-activated protein kinase kinase kinase 2	none		Mapkinase signaling pathway (BioCarta)
4215	MAP3K3	mitogen-activated protein kinase kinase kinase 3	none		Mapkinase signaling pathway (BioCarta)
6885	MAP3K7	mitogen-activated protein kinase kinase kinase 7	none		Mapkinase signaling pathway (BioCarta)
1326	MAP3K8	mitogen-activated protein kinase kinase kinase 8	none		Mapkinase signaling pathway (BioCarta)			0.468737			0.361872			0.580335
11184	MAP4K1	mitogen-activated protein kinase kinase kinase kinase 1	none		Mapkinase signaling pathway (BioCarta)			0.226983			0.327186
8491	MAP4K3	mitogen-activated protein kinase kinase kinase kinase 3	none		Mapkinase signaling pathway (BioCarta)
9448	MAP4K4	mitogen-activated protein kinase kinase kinase kinase 4	none		Mapkinase signaling pathway (BioCarta)			0.276223						0.347882
5594	MAPK1	mitogen-activated protein kinase 1	none		Mapkinase signaling pathway (BioCarta)			0.16111						0.245758
5602	MAPK10	mitogen-activated protein kinase 10	none		Mapkinase signaling pathway (BioCarta)			-0.359387						-0.474469
5603	MAPK13	mitogen-activated protein kinase 13	none		Mapkinase signaling pathway (BioCarta)			0.655698			0.607586			0.697114
1432	MAPK14	mitogen-activated protein kinase 14	none		Mapkinase signaling pathway (BioCarta)			0.113934						0.251295
5598	MAPK7	mitogen-activated protein kinase 7	none		Mapkinase signaling pathway (BioCarta)
5599	MAPK8	mitogen-activated protein kinase 8	none		Mapkinase signaling pathway (BioCarta)
4208	MEF2C	myocyte enhancer factor 2C	TF	V$MEF2	Mapkinase signaling pathway (BioCarta)
4209	MEF2D	myocyte enhancer factor 2D	TF	V$MEF2	Mapkinase signaling pathway (BioCarta)
4609	MYC	v-myc avian myelocytomatosis viral oncogene homolog	TF	V$EBOX	Mapkinase signaling pathway (BioCarta)	0.532755		1.14056			0.9534	0.635391		1.34066
5058	PAK1	p21 protein (Cdc42/Rac)-activated kinase 1	none		Mapkinase signaling pathway (BioCarta)			-0.254987			-0.234212			-0.258136
5062	PAK2	p21 protein (Cdc42/Rac)-activated kinase 2	none		Mapkinase signaling pathway (BioCarta)			0.186709						0.239943
5879	RAC1	ras-related C3 botulinum toxin substrate 1 (rho family, small GTP binding protein Rac1)	TF	transcription cofactor	Mapkinase signaling pathway (BioCarta)
5894	RAF1	Raf-1 proto-oncogene, serine/threonine kinase	none		Mapkinase signaling pathway (BioCarta)			-0.211516						-0.277951
6195	RPS6KA1	ribosomal protein S6 kinase, 90kDa, polypeptide 1	none		Mapkinase signaling pathway (BioCarta)			0.543556			0.574453			0.490803
6667	SP1	Sp1 transcription factor	TF	V$SP1F	Mapkinase signaling pathway (BioCarta)
6772	STAT1	signal transducer and activator of transcription 1, 91kDa	TF	V$IRFF, V$STAT	Mapkinase signaling pathway (BioCarta)									-0.35767
1436	CSF1R	colony stimulating factor 1 receptor	none		Mets affect on macrophage differentiation (BioCarta)	0.625531		1.23237			1.06485	0.764982		1.41453
2113	ETS1	v-ets avian erythroblastosis virus E26 oncogene homolog 1	TF	V$ETSF	Mets affect on macrophage differentiation (BioCarta)
2114	ETS2	v-ets avian erythroblastosis virus E26 oncogene homolog 2	TF	V$ETSF	Mets affect on macrophage differentiation (BioCarta)			-0.241655
2353	FOS	FBJ murine osteosarcoma viral oncogene homolog	TF	V$AP1F	Mets affect on macrophage differentiation (BioCarta)
3066	HDAC2	histone deacetylase 2	TF	deacetylase, histone modification, transcription cofactor	Mets affect on macrophage differentiation (BioCarta)
10014	HDAC5	histone deacetylase 5	TF	deacetylase, histone modification, transcription cofactor	Mets affect on macrophage differentiation (BioCarta)			-0.373074						-0.488191
3265	HRAS	Harvey rat sarcoma viral oncogene homolog	none		Mets affect on macrophage differentiation (BioCarta)
3725	JUN	jun proto-oncogene	TF	V$AP1F, V$CREB	Mets affect on macrophage differentiation (BioCarta)
5934	RBL2	retinoblastoma-like 2	TF	transcription cofactor	Mets affect on macrophage differentiation (BioCarta)			-0.177539
23309	SIN3B	SIN3 transcription regulator family member B	TF	transcription cofactor	Mets affect on macrophage differentiation (BioCarta)
958	CD40	CD40 molecule, TNF receptor superfamily member 5	none		nfkb activation by nontypeable hemophilus influenzae (BioCarta)			0.164011
1147	CHUK	conserved helix-loop-helix ubiquitous kinase	none		nfkb activation by nontypeable hemophilus influenzae (BioCarta)
1387	CREBBP	CREB binding protein	TF	acetyltransferase, histone modification, transcription cofactor	nfkb activation by nontypeable hemophilus influenzae (BioCarta)			-0.119205						-0.161461
3576	CXCL8	chemokine (C-X-C motif) ligand 8	none		nfkb activation by nontypeable hemophilus influenzae (BioCarta)	1.04454		1.20189	1.39945		0.710911	0.621898		1.6432
1843	DUSP1	dual specificity phosphatase 1	none		nfkb activation by nontypeable hemophilus influenzae (BioCarta)	0.25439	0.345341	0.18266		0.503886
2033	EP300	E1A binding protein p300	TF	acetyltransferase, histone modification, transcription cofactor	nfkb activation by nontypeable hemophilus influenzae (BioCarta)			-0.133625
3551	IKBKB	inhibitor of kappa light polypeptide gene enhancer in B-cells, kinase beta	none		nfkb activation by nontypeable hemophilus influenzae (BioCarta)
3553	IL1B	interleukin 1, beta	none		nfkb activation by nontypeable hemophilus influenzae (BioCarta)	0.494886		0.470819				0.409941		0.610932
5606	MAP2K3	mitogen-activated protein kinase kinase 3	none		nfkb activation by nontypeable hemophilus influenzae (BioCarta)		0.18337	0.13976						0.188061
6885	MAP3K7	mitogen-activated protein kinase kinase kinase 7	none		nfkb activation by nontypeable hemophilus influenzae (BioCarta)
9448	MAP4K4	mitogen-activated protein kinase kinase kinase kinase 4	none		nfkb activation by nontypeable hemophilus influenzae (BioCarta)			0.276223						0.347882
1432	MAPK14	mitogen-activated protein kinase 14	none		nfkb activation by nontypeable hemophilus influenzae (BioCarta)			0.113934						0.251295
4615	MYD88	myeloid differentiation primary response 88	none		nfkb activation by nontypeable hemophilus influenzae (BioCarta)
4792	NFKBIA	nuclear factor of kappa light polypeptide gene enhancer in B-cells inhibitor, alpha	none		nfkb activation by nontypeable hemophilus influenzae (BioCarta)
2908	NR3C1	nuclear receptor subfamily 3, group C, member 1 (glucocorticoid receptor)	TF	V$GREF, V$NGRE	nfkb activation by nontypeable hemophilus influenzae (BioCarta)			-0.394045			-0.456253			-0.325611
5970	RELA	v-rel avian reticuloendotheliosis viral oncogene homolog A	TF	V$NFKB	nfkb activation by nontypeable hemophilus influenzae (BioCarta)
4089	SMAD4	SMAD family member 4	TF	V$SMAD	nfkb activation by nontypeable hemophilus influenzae (BioCarta)			-0.132723						-0.171844
7040	TGFB1	transforming growth factor, beta 1	none		nfkb activation by nontypeable hemophilus influenzae (BioCarta)	0.198207		0.354453				0.359684		0.475242
7042	TGFB2	transforming growth factor, beta 2	none		nfkb activation by nontypeable hemophilus influenzae (BioCarta)			0.276054			0.320549			0.2089
7046	TGFBR1	transforming growth factor, beta receptor 1	none		nfkb activation by nontypeable hemophilus influenzae (BioCarta)			0.124247						0.173334
7048	TGFBR2	transforming growth factor, beta receptor II (70/80kDa)	none		nfkb activation by nontypeable hemophilus influenzae (BioCarta)			-0.31829						-0.311792
7097	TLR2	toll-like receptor 2	none		nfkb activation by nontypeable hemophilus influenzae (BioCarta)	0.769057		1.39486			1.11675	0.813888		1.68487
7124	TNF	tumor necrosis factor	none		nfkb activation by nontypeable hemophilus influenzae (BioCarta)	0.186206		0.216209			0.236179			0.191782
102	ADAM10	ADAM metallopeptidase domain 10	none		NOTCH (CellMap)	0.194297		0.426056			0.301698	0.195204		0.565762
6868	ADAM17	ADAM metallopeptidase domain 17	none		NOTCH (CellMap)
51107	APH1A	APH1A gamma secretase subunit	none		NOTCH (CellMap)
351	APP	amyloid beta (A4) precursor protein	none		NOTCH (CellMap)
2647	BLOC1S1	biogenesis of lysosomal organelles complex-1, subunit 1	none		NOTCH (CellMap)
2033	EP300	E1A binding protein p300	TF	acetyltransferase, histone modification, transcription cofactor	NOTCH (CellMap)			-0.133625
55294	FBXW7	F-box and WD repeat domain containing 7, E3 ubiquitin protein ligase	none		NOTCH (CellMap)			-0.292234
2273	FHL1	four and a half LIM domains 1	none		NOTCH (CellMap)
5045	FURIN	furin (paired basic amino acid cleaving enzyme)	none		NOTCH (CellMap)
2932	GSK3B	glycogen synthase kinase 3 beta	none		NOTCH (CellMap)			0.145437						0.237794
3065	HDAC1	histone deacetylase 1	TF	deacetylase, histone modification, transcription cofactor	NOTCH (CellMap)
3066	HDAC2	histone deacetylase 2	TF	deacetylase, histone modification, transcription cofactor	NOTCH (CellMap)
3280	HES1	hes family bHLH transcription factor 1	TF	V$HESF	NOTCH (CellMap)			-0.19016			-0.324852
83737	ITCH	itchy E3 ubiquitin protein ligase	none		NOTCH (CellMap)
182	JAG1	jagged 1	none		NOTCH (CellMap)			0.18961			0.19133
3714	JAG2	jagged 2	none		NOTCH (CellMap)
3717	JAK2	Janus kinase 2	none		NOTCH (CellMap)			-0.125016
8850	KAT2B	K(lysine) acetyltransferase 2B	TF	acetyltransferase, histone modification, transcription cofactor	NOTCH (CellMap)			-0.214938
3762	KCNJ5	potassium inwardly-rectifying channel, subfamily J, member 5	none		NOTCH (CellMap)
3932	LCK	LCK proto-oncogene, Src family tyrosine kinase	none		NOTCH (CellMap)			0.598886			0.664212	0.451339		0.424449
51176	LEF1	lymphoid enhancer-binding factor 1	TF	V$LEFF	NOTCH (CellMap)
3955	LFNG	LFNG O-fucosylpeptide 3-beta-N-acetylglucosaminyltransferase	none		NOTCH (CellMap)			0.172215						0.19734
9794	MAML1	mastermind-like 1 (Drosophila)	TF	transcription cofactor	NOTCH (CellMap)
5594	MAPK1	mitogen-activated protein kinase 1	none		NOTCH (CellMap)			0.16111						0.245758
4208	MEF2C	myocyte enhancer factor 2C	TF	V$MEF2	NOTCH (CellMap)
4242	MFNG	MFNG O-fucosylpeptide 3-beta-N-acetylglucosaminyltransferase	none		NOTCH (CellMap)
9611	NCOR1	nuclear receptor corepressor 1	TF	transcription cofactor	NOTCH (CellMap)
4790	NFKB1	nuclear factor of kappa light polypeptide gene enhancer in B-cells 1	TF	V$NFKB	NOTCH (CellMap)
4792	NFKBIA	nuclear factor of kappa light polypeptide gene enhancer in B-cells inhibitor, alpha	none		NOTCH (CellMap)
4853	NOTCH2	notch 2	none		NOTCH (CellMap)
4855	NOTCH4	notch 4	none		NOTCH (CellMap)
4856	NOV	nephroblastoma overexpressed	none		NOTCH (CellMap)			-0.420739
8650	NUMB	numb homolog (Drosophila)	none		NOTCH (CellMap)			-0.16332			-0.244549
5295	PIK3R1	phosphoinositide-3-kinase, regulatory subunit 1 (alpha)	none		NOTCH (CellMap)			0.227117			0.293344
5296	PIK3R2	phosphoinositide-3-kinase, regulatory subunit 2 (beta)	none		NOTCH (CellMap)
23509	POFUT1	protein O-fucosyltransferase 1	none		NOTCH (CellMap)			-0.1089
5664	PSEN2	presenilin 2	none		NOTCH (CellMap)			-0.265695						-0.323446
55851	PSENEN	presenilin enhancer gamma secretase subunit	none		NOTCH (CellMap)
3516	RBPJ	recombination signal binding protein for immunoglobulin kappa J region	TF	V$PTF1, V$RBPF	NOTCH (CellMap)
9978	RBX1	ring-box 1, E3 ubiquitin protein ligase	none		NOTCH (CellMap)
5970	RELA	v-rel avian reticuloendotheliosis viral oncogene homolog A	TF	V$NFKB	NOTCH (CellMap)
8819	SAP30	Sin3A-associated protein, 30kDa	TF	transcription cofactor	NOTCH (CellMap)			0.204553						0.396364
6500	SKP1	S-phase kinase-associated protein 1	TF	transcription elongation factor	NOTCH (CellMap)			-0.240203			-0.23451			-0.266228
4086	SMAD1	SMAD family member 1	TF	V$SMAD	NOTCH (CellMap)
4089	SMAD4	SMAD family member 4	TF	V$SMAD	NOTCH (CellMap)			-0.132723						-0.171844
[truncated: 674 more rows]

## Sheet: Supplmenatary Table 8
Supplementary Table 8
Patient Characteristics
[truncated: 13 more rows]

## Sheet: Supplmenatary Table 9
Supplementary Table 9
[truncated: 88 more rows]
